# Supplementary material for: Dual RNA-seq transcriptional analysis of wheat roots colonized by Azospirillum brasilense reveals up-regulation of nutrient acquisition and cell cycle genes
Source: BMC Genomics. 2014 May 16;15(1):378. doi: 10.1186/1471-2164-15-378 (PMC4042000; doi:10.1186/1471-2164-15-378)
Supplement: Supplementary file 3 — Additional file 3: Table S2: Triticum aestivum Expressed ESTs. aFold-change in red indicates down-regulation in colonized wheat roots (CWR); (+) ND not expressed in the N-IWR libraries; (−) ND not expressed in the CWR libraries. (XLSX 1 MB) [file 12864_2013_6083_MOESM3_ESM.xlsx]

## Sheet: Table S2
Table S2 Triticum aestivum Expressed ESTs
Sequence ID	Fold-Changea	p-value	N-IWR coverage	CWR coverage
contig_119	(+)ND	0	0	47
Ta_S37907306	(+)ND	0.0874	0	28.1
Ta_S32661173	(+)ND	0.0372	0	5.4
Ta_S58866307	(+)ND	0.1114	0	4.2
Ta_S58868582	(+)ND	0.0003	0	4.1
Ta_S58861971	(+)ND	0.0308	0	4.1
Ta_S58840665	(+)ND	0.0449	0	3.8
Ta_S58863349	(+)ND	0.1076	0	3.6
Ta_S37855427	(+)ND	0.0026	0	3.6
Ta_S12994957	(+)ND	0.1814	0	3.2
Ta_S58847638	(+)ND	0.0037	0	3.1
Ta_S58863556	(+)ND	0.259	0	3.1
Ta_S58882496	951.2	0	0.2	159
contig_160	765.2	0	1.2	490.6
contig_3469	645	0	0.9	230.5
Ta_S58859374	571.2	0.0045	0.1	25.6
Ta_S37940839	505.1	0.0052	0.1	8.9
contig_4627	389.5	0	0.3	41.1
Ta_S58863092	340.5	0.003	0.2	36.6
contig_1773	129.9	0.185	1387.4	97879.8
contig_1644	126.3	0.0648	973.3	72176.4
contig_2198	123.6	0.016	1.4	63.5
Ta_S32537040	117.8	0.0961	1	43.2
contig_2827	89.2	0	12.8	434.8
Ta_S52544833	80	0.0375	0.3	10.3
Ta_S16236735	76.4	0.0196	3.6	136
Ta_S58854607	59.8	0.0012	0.2	4.3
Ta_S16229254	48.9	0.0489	0.2	3.1
Ta_S52547097	46.7	0.0285	13	319.5
Ta_S32668172	44	0.0787	0.3	8.1
Ta_S58853475	39.9	0	0.2	3.7
contig_5353	34	0	1.5	25.9
Ta_S58882426	30.9	0.0808	0.1	5.2
Ta_S52541981	29.4	0.0198	1.6	21
Ta_S58912128	28.7	0.1176	0.3	3.3
Ta_S12942407	25.4	0.1909	0.1	3.2
Ta_S58853069	25.4	0.0568	0.2	3
Ta_S55356114	23.8	0.0604	0.5	8.7
Ta_S17889283	23.5	0.233	4.7	81.3
Ta_S32675719	23.4	0.0572	1.6	18.6
Ta_S58886208	23.3	0.0101	2.6	52.1
contig_2820	22.2	0.039	4.6	62.3
contig_3265	22.1	0.0768	2.2	24.7
Ta_S52544461	21	0.0625	2.3	24.4
Ta_S32609588	20.9	0.2742	0.2	5.2
contig_1594	20.7	0.13	533.5	6691.7
contig_1690	20.4	0.0591	6.4	62.1
Ta_S58858619	19.9	0.0292	3.8	43.8
Ta_S12923094	19.5	0.0256	2.3	28.2
contig_3330	19	0.0634	1.6	15.4
Ta_S58850802	18.8	0.0001	0.5	5.9
Ta_S58844206	18.8	0.0801	0.4	3.2
Ta_S52541158	18.5	0.0208	1.8	16.9
Ta_S12923273	18.5	0.0629	3.1	29
Ta_S58845761	17.4	0.2503	0.4	5.6
contig_2853	16.8	0.0424	5.4	44.2
Ta_S58884106	14.9	0.0004	0.4	3.1
Ta_S58859323	14.8	0.0413	0.4	3.2
Ta_S22373503	14.5	0.0353	0.6	3.8
Ta_S58884158	14	0	13	88
contig_4027	13.8	0.0122	5.2	38.5
Ta_S32735747	13.3	0.0881	0.5	5
Ta_S13199552	13.3	0.175	0.9	7.7
Ta_S58862590	13.2	0.0899	5.5	34.9
Ta_S58852820	13	0.063	0.7	6.5
Ta_S58887920	12.5	0.0187	1.3	6.7
Ta_S37815739	12.4	0.0001	0.4	3.1
Ta_S58844263	12.1	0.0151	0.6	4.7
Ta_S17982440	12.1	0	615.6	5114
Ta_S58846190	11.9	0.0068	0.8	4.6
Ta_S52545420	11.9	0.0736	29.9	177.5
Ta_S32513099	11.7	0.1093	1.3	6.1
Ta_S13205018	11.6	0.3129	3.1	25.9
Ta_S58846675	11.5	0.0582	0.4	3.6
Ta_S12922796	11.3	0.2413	1.1	11.8
Ta_S58886831	11	0.2517	0.6	3.8
Ta_S58855892	10.8	0.2461	1.5	4
contig_4436	10.6	0.1436	9.4	43
contig_1370	10.6	0.1687	7.1	32.7
Ta_S37845209	10.5	0.0179	0.8	3.3
Ta_S32681735	10.3	0.0002	0.5	3.4
contig_851	10.3	0.0764	34.5	180
Ta_S58864869	10.3	0.2833	0.4	3.5
Ta_S25563287	10.1	0.0831	0.3	3
Ta_S17535798	10.1	0.1606	0.9	4.3
Ta_S32654208	9.9	0.0058	8	44.3
Ta_S58892018	9.8	0.205	0.7	3.7
Ta_S52542376	9.8	0.1117	1.2	5
Ta_S32686151	9.7	0.2305	0.4	3.5
contig_565	9.7	0.0138	3	20.8
Ta_S12922924	9.6	0.1224	7.1	33.1
Ta_S37849777	9.5	0.2595	1.4	4.3
Ta_S13163201	9.5	0.2108	3	24.4
Ta_S58869250	9.5	0.2514	0.2	3.2
Ta_S58857445	9.4	0.0093	0.8	3.9
Ta_S16247203	9.3	0.1299	1.1	8.1
Ta_S12922932	9	0.122	4.4	21.3
contig_3145	9	0.2335	0.8	4.1
Ta_S58895571	8.9	0.0023	0.7	3.5
Ta_S58886307	8.8	0.0754	0.9	6.8
Ta_S58894507	8.8	0.1376	0.6	5
contig_1163	8.7	0.0716	23.9	105.7
contig_6677	8.7	0.1116	5.2	23.1
Ta_S16248940	8.5	0.018	0.7	4.4
Ta_S21610716	8.5	0.3281	3.6	22.3
contig_312	8.5	0	7.5	35.8
Ta_S12922935	8.4	0.1162	1.8	10.2
Ta_S26028891	8.2	0.3512	1.4	5.1
Ta_S58889424	8	0.002	0.5	3
Ta_S58891564	7.9	0.0001	7.7	46
Ta_S58889640	7.8	0.2847	1.4	9
Ta_S12926482	7.8	0.2118	7.3	60.8
Ta_S32678119	7.8	0.1366	0.7	5.1
Ta_S16237238	7.7	0.0607	2.8	20.3
contig_5543	7.6	0.0503	1.6	6.6
Ta_S58856591	7.6	0.0335	0.7	3.3
Ta_S13167610	7.5	0.3249	6.3	38.3
Ta_S13131382	7.5	0.2507	0.6	3.7
Ta_S32534404	7.4	0.0947	4.9	19.8
Ta_S52544504	7.2	0.1928	0.4	3.2
Ta_S58869884	7.1	0.1986	1.3	4
Ta_S58845559	7	0.2779	6.8	31.1
contig_4473	7	0.0837	8.3	30.9
Ta_S59490000	6.9	0.0465	1.1	3.8
Ta_S58912570	6.8	0.1718	0.9	4.6
Ta_S58886662	6.8	0.0798	0.7	3.4
Ta_S58892359	6.7	0.3416	0.7	3.3
Ta_S22388414	6.7	0.1451	15.3	50.5
Ta_S58868805	6.7	0.2988	2	8.3
Ta_S13230809	6.6	0.0154	0.5	3.8
contig_981	6.5	0.1481	1	3.4
contig_770	6.5	0.1564	14.2	50.3
Ta_S52545880	6.5	0.0774	7	22.6
Ta_S13043708	6.3	0.1629	3.6	20.6
Ta_S32507710	6.2	0	5.8	20.2
Ta_S12922986	6.1	0.2778	3.9	11.1
Ta_S13131479	5.9	0.1064	0.7	3.4
Ta_S58844716	5.9	0.325	1.1	6.5
contig_4181	5.9	0.2692	17.1	107.9
Ta_S52547023	5.9	0.1001	1.2	3.8
Ta_S15903522	5.8	0.2247	5.9	25
Ta_S58862257	5.7	0.0582	1.7	5.3
Ta_S13151224	5.7	0.0951	0.8	3.3
Ta_S58842184	5.7	0.0282	1.6	4.3
Ta_S12902351	5.7	0.0409	1.5	4.4
Ta_S13197109	5.7	0.1195	0.9	3
Ta_S58865714	5.6	0.1187	1	4.8
Ta_S37829946	5.6	0.2656	3.7	20.5
contig_4604	5.6	0.0445	6	25.8
contig_2715	5.5	0.2708	14.6	67.4
Ta_S58859081	5.5	0.0021	1.3	4.7
Ta_S16201956	5.5	0.1461	1.2	3.8
Ta_S58912265	5.5	0.0521	1	4
contig_5731	5.5	0.0973	9.9	42
Ta_S26022490	5.4	0.273	3.3	12.4
Ta_S58851762	5.4	0.2944	3.1	8.6
Ta_S13177111	5.4	0.0234	1.5	5.4
contig_3108	5.3	0.2251	8.2	18.9
Ta_S18410763	5.3	0.1538	1.4	3.2
Ta_S58839733	5.3	0.0093	1.2	3.2
Ta_S13195201	5.3	0.1262	0.8	3.1
Ta_S13203445	5.3	0.0073	0.9	3.2
Ta_S58892040	5.3	0.3376	1	3.8
Ta_S22391586	5.3	0.0887	1.9	8.2
Ta_S13130963	5.3	0.0034	2.4	7.7
contig_6240	5.3	0.1718	167	445.2
Ta_S58882305	5.2	0.2064	3.8	10.7
Ta_S58849851	5.2	0.081	1.2	3.3
Ta_S32539284	5.2	0.1276	1.5	7.5
Ta_S58840555	5.1	0.2826	6.8	33.8
contig_4490	5.1	0.063	107	288.8
Ta_S12922926	5.1	0.3436	4.8	10.4
Ta_S32511320	5.1	0.1097	108.3	426.9
Ta_S12918148	5.1	0.3028	2.4	7.1
Ta_S58891683	5	0.0616	3.3	14
contig_6874	5	0.1056	5	15
Ta_S58893862	5	0.2895	2	10.1
Ta_S58848735	5	0.2626	1	3.5
Ta_S13128615	5	0.0054	2.6	8.1
Ta_S58864377	5	0.2972	1.8	3.5
Ta_S26025251	5	0.2128	2	5.3
contig_5105	5	0.0024	9.6	20.7
Ta_S32681266	5	0.0962	1.5	3.4
contig_5384	4.9	0.0001	18	56.3
Ta_S58850164	4.9	0.1522	1.4	3.1
contig_3896	4.9	0.0231	8.8	22.5
Ta_S17890346	4.8	0.3307	1.3	4.9
contig_2359	4.8	0.0422	11.5	32
contig_1366	4.8	0.3461	17.2	59.6
Ta_S58906848	4.8	0.0354	2.6	5.7
contig_6064	4.8	0.1337	14.6	58.9
contig_3292	4.7	0.0016	5.9	16.5
Ta_S32495513	4.7	0.2625	1.8	6.7
Ta_S13135130	4.7	0.0684	1.2	3.6
Ta_S52542423	4.7	0.1718	7.7	18.9
Ta_S58850217	4.7	0.0351	1.2	3.5
Ta_S52545746	4.6	0.1683	7.6	20.4
Ta_S26021215	4.6	0.0911	6	13.6
Ta_S22389203	4.6	0.2347	1.2	3.1
Ta_S58851704	4.6	0.0191	1.2	3.5
Ta_S58852983	4.6	0.08	1.3	3.1
Ta_S52543987	4.5	0.0213	1	3.8
Ta_S26027856	4.5	0.1852	2.4	5.8
contig_2239	4.5	0.0009	8.2	22.2
Ta_S12999712	4.5	0.0041	0.9	3.3
Ta_S37820707	4.4	0.2843	2.2	7
contig_6709	4.4	0.0896	15	35
Ta_S16246863	4.4	0.0486	1.2	4.7
Ta_S50388141	4.4	0.0002	1.5	5.7
Ta_S57565683	4.4	0.1897	15.1	33
contig_5480	4.3	0.0015	5.8	14.7
Ta_S13165985	4.3	0.0275	1.8	3.9
Ta_S37753613	4.3	0.2291	2.8	4.7
Ta_S58862793	4.3	0.0495	1	3.3
Ta_S16058169	4.3	0.2686	2.7	7.7
contig_1454	4.3	0.0565	3.3	7.3
contig_3750	4.3	0.0068	3.7	8.1
Ta_S12925770	4.3	0.0502	1.9	4.8
Ta_S58854360	4.3	0.1474	15.5	42
Ta_S16195778	4.3	0.0957	1.6	5.9
Ta_S13177057	4.2	0.0091	2.4	7.9
Ta_S32537737	4.2	0.3721	2.1	3.2
contig_2223	4.2	0.0124	5.3	12.6
contig_4749	4.2	0.0124	4.8	11.4
Ta_S13243932	4.2	0.0106	3.3	7.4
Ta_S13167109	4.2	0.0169	2	4.7
Ta_S13227407	4.1	0.0135	1.2	3.3
Ta_S58857760	4.1	0.0156	1.3	4
Ta_S22371585	4.1	0.0205	1.9	3.6
Ta_S13178427	4	0.2053	2.6	5.9
Ta_S58842370	4	0.0155	4	10.6
contig_2752	4	0.2764	1.4	3.1
Ta_S13166118	4	0.0864	2.2	4.3
Ta_S58848466	3.9	0.1116	1.4	3
contig_6225	3.9	0.0016	7	17.7
contig_4425	3.9	0.0036	11.2	23.6
Ta_S37759224	3.9	0.0063	2.2	5.6
Ta_S58846365	3.8	0.0529	1.7	3.6
Ta_S19223311	3.8	0.0003	3.3	8.7
Ta_S58848150	3.8	0.4445	2.2	5.2
contig_408	3.8	0.1296	2.2	5.9
Ta_S12864322	3.8	0.1358	1.1	5.6
contig_4264	3.8	0.0003	9.6	25.8
Ta_S58853614	3.8	0.1431	21.5	43.2
Ta_S58862912	3.8	0.0234	3.4	6.9
Ta_S16192587	3.8	0.0174	1.3	3
Ta_S15903437	3.8	0.27	1.6	3.4
Ta_S58888385	3.8	0.1851	6.3	17.8
contig_1383	3.8	0.4141	42.6	116.7
contig_4719	3.7	0.0284	2309.1	6545.5
contig_2770	3.7	0.0001	19.3	50.3
contig_1566	3.7	0.1379	2.6	4.4
Ta_S12946307	3.7	0.48	1.7	3.2
Ta_S12923092	3.7	0.2099	22.7	47.1
Ta_S17976608	3.7	0.2646	3.7	12.5
Ta_S58901429	3.7	0.1038	41.8	85.3
Ta_S13166085	3.7	0.0225	2.7	5.7
Ta_S17888799	3.7	0.0042	2.2	4.5
Ta_S12923142	3.7	0.2077	31.6	61.8
contig_3741	3.7	0.0003	18.4	49.7
Ta_S58853302	3.7	0.0172	1.1	3.8
Ta_S58857926	3.7	0.1459	3.7	11.4
Ta_S12922933	3.7	0.23	31	63.5
Ta_S58845880	3.7	0.3247	1.2	4.6
contig_1173	3.7	0.0083	9.4	18.5
Ta_S58853221	3.7	0.02	1.8	4.7
Ta_S12888461	3.7	0.043	1.6	3.7
Ta_S13160181	3.6	0.1414	2.4	5.6
Ta_S55352943	3.6	0.1951	5.3	10.6
Ta_S22381198	3.6	0.1508	2.6	9
Ta_S12932775	3.6	0.1614	1.5	3
Ta_S21611732	3.6	0.0381	2.4	5.1
Ta_S17983536	3.6	0.0662	1.8	3.9
contig_6844	3.6	0.0471	1.6	5.9
contig_5883	3.6	0.0073	3.1	9.2
contig_5490	3.6	0.1128	6.6	16.7
Ta_S58864938	3.6	0.0522	3.1	5.5
contig_5199	3.6	0.0023	10.6	23.9
Ta_S32683324	3.6	0.1367	1.8	3.7
Ta_S58868812	3.6	0.0343	1.9	3.6
Ta_S13144009	3.6	0.0458	2.5	5.7
Ta_S13170982	3.5	0.3929	1.8	3.9
Ta_S12971629	3.5	0.1854	1.7	7.8
Ta_S32530535	3.5	0.0021	11.8	30.2
Ta_S32680953	3.5	0.1344	21.8	66.2
Ta_S58848685	3.5	0.139	2.2	3.3
contig_896	3.5	0.0002	44	100.7
Ta_S32510701	3.5	0.024	2.5	4.8
contig_1850	3.5	0.002	2.7	7.5
Ta_S29895621	3.5	0.3519	9	20.8
contig_6162	3.5	0.4623	7.9	10.1
Ta_S58861829	3.4	0.0117	6.3	11.1
Ta_S58862357	3.4	0.1028	1.2	3.1
Ta_S58852510	3.4	0.1547	2.3	7.6
Ta_S22370985	3.4	0.0227	1.6	3.2
contig_4443	3.4	0.0453	2.6	6
Ta_S58891038	3.4	0.2244	1.4	3
contig_6114	3.4	0.0315	14.1	34.3
contig_2750	3.4	0.1556	16.2	32.3
Ta_S58885612	3.4	0.0907	2.8	4.9
Ta_S58898031	3.4	0.0834	2.7	5.8
Ta_S58859071	3.4	0.0505	1.6	3
contig_1793	3.4	0.3015	20.3	29.4
contig_5667	3.4	0.0857	12.5	20.7
contig_5732	3.4	0.3673	3.5	5.3
Ta_S58838597	3.4	0.3078	5.1	14.5
Ta_S13112717	3.4	0.2075	2.1	5.7
contig_2182	3.4	0.0078	7.2	14.5
Ta_S32501583	3.4	0.0168	2.8	5.1
Ta_S18012529	3.4	0.3754	2.4	5.6
Ta_S17985802	3.4	0.1408	1.8	6.2
Ta_S58848661	3.3	0.0251	5.6	11.8
Ta_S58846759	3.3	0.031	2.6	7.4
Ta_S13216687	3.3	0.0669	1.7	3.1
Ta_S32513338	3.3	0.175	1.5	3.2
Ta_S58882757	3.3	0.3212	2.9	4.5
contig_3927	3.3	0.0429	4	8.7
Ta_S58896185	3.3	0.3351	19.9	47.7
Ta_S37825330	3.3	0.2168	1.6	3.5
Ta_S32673632	3.3	0.1618	3.8	6.8
Ta_S52546176	3.3	0.2042	8.6	14.7
contig_1285	3.3	0.0489	10.5	16.3
Ta_S58865031	3.3	0.2165	3.2	4.9
Ta_S13146836	3.3	0.0158	1.7	3.8
Ta_S24623188	3.2	0.2483	7	16
Ta_S58884395	3.2	0.0001	565	1188.5
Ta_S58846191	3.2	0.2303	2.1	3.2
Ta_S58881992	3.2	0.297	3.2	6.4
Ta_S17981880	3.2	0.0063	2.1	4.6
contig_3422	3.2	0.0435	15.1	27.7
Ta_S58846451	3.2	0.0224	4.3	8.8
Ta_S32623308	3.2	0.0815	35.3	59.7
Ta_S22370254	3.2	0.0871	1.6	3.4
Ta_S17890429	3.2	0.2434	3.3	5
Ta_S58894107	3.2	0.0245	2.3	5
Ta_S13172731	3.2	0.0469	3.7	5.9
Ta_S32667864	3.2	0.0169	2.4	4.9
contig_4504	3.2	0.0597	8.1	14.1
Ta_S52545761	3.2	0.1295	117.6	200.2
contig_6563	3.2	0.0355	7.8	13.6
Ta_S22381097	3.2	0.0055	2.5	5.2
Ta_S58869472	3.1	0.1055	5.8	14.3
Ta_S58899343	3.1	0.0037	2.2	4.7
contig_3239	3.1	0.0734	5.8	9
Ta_S58848836	3.1	0.0558	2.6	4.6
Ta_S58844173	3.1	0.1379	1.2	3
contig_6095	3.1	0.0072	18.4	32.6
contig_1897	3.1	0.0589	6.5	11.3
contig_1160	3.1	0.0131	12.1	21.3
Ta_S17879002	3.1	0.2817	5.8	11.6
Ta_S58855441	3.1	0.0612	1.3	3.2
Ta_S58847073	3.1	0.0522	1.2	3.3
contig_2296	3.1	0.0065	16.8	37.4
Ta_S17976596	3.1	0.0089	4.8	8.7
Ta_S58857404	3.1	0.0368	2.2	3.8
Ta_S58841493	3.1	0.0227	2	4.5
Ta_S17890893	3.1	0.0393	1.5	3
contig_6827	3.1	0.2317	6.3	12.3
Ta_S58888548	3.1	0.1209	5.8	9.7
Ta_S58858920	3.1	0.1217	4.4	5.8
contig_4656	3.1	0.3075	9	25.7
contig_4775	3.1	0.0006	11.3	25.1
contig_4505	3.1	0.1618	2.1	3.6
Ta_S13254834	3.1	0.0863	2	3.1
contig_538	3.1	0.0696	3.6	7.1
contig_5989	3	0.4699	5.5	6.2
contig_3720	3	0.0145	18.2	29.4
Ta_S58851753	3	0.0267	3.1	5
Ta_S13272606	3	0.2017	1.9	3.2
Ta_S32634679	3	0.068	1.8	3.2
Ta_S13048497	3	0.0399	1.8	3.2
contig_5558	3	0.2136	48.8	80.6
contig_380	3	0.1571	104.7	182.4
Ta_S26023641	3	0.0599	5.7	10.1
Ta_S12904305	3	0.1854	1.9	3.1
Ta_S12964627	3	0.3924	21.7	33.8
contig_5913	3	0.2894	17.8	33.4
Ta_S13178509	3	0.0943	2.1	3.5
contig_4741	3	0.0073	10.2	20.4
contig_1001	3	0.0044	19.7	33.4
Ta_S58887748	3	0.1286	6.8	13.1
contig_2667	3	0.0453	12.1	17.5
contig_5956	3	0.2584	4.5	8
Ta_S37818206	3	0.213	13.7	32.7
contig_2796	2.9	0.1504	8.7	14.6
Ta_S17897607	2.9	0.0182	3	4.8
contig_5746	2.9	0.3874	4.8	8
Ta_S13140228	2.9	0.489	1.7	3.1
Ta_S58889290	2.9	0.0552	1.5	3.1
Ta_S43485972	2.9	0.0101	4.9	8.7
Ta_S58895462	2.9	0.0652	1.6	3.4
contig_2113	2.9	0.0134	20.2	31.9
contig_6873	2.9	0.0183	7.2	13.3
Ta_S32677681	2.9	0.1377	2.2	3.1
contig_4732	2.9	0.0248	13.2	21.2
contig_5266	2.9	0.0124	8.2	15.6
contig_3994	2.9	0.0264	6.2	11.6
Ta_S58864432	2.9	0.1039	2.9	4.6
Ta_S37772528	2.9	0.0497	1.8	3.8
contig_3326	2.9	0.3504	8.4	9.3
Ta_S58851000	2.9	0.0171	1.5	3
Ta_S32550579	2.9	0.196	2.7	5.5
Ta_S14911635	2.9	0.047	2.2	4.6
Ta_S22386882	2.9	0.2412	2.2	3.7
Ta_S58885994	2.9	0.1996	22.9	38.1
Ta_S58847014	2.9	0.054	2.3	4.4
Ta_S32564881	2.9	0.2398	1.6	4.5
Ta_S13138899	2.9	0.0028	11	18.6
Ta_S58885806	2.9	0.2145	2.8	3.7
contig_237	2.9	0.0085	12.5	21.5
Ta_S13165765	2.9	0.0094	5.2	9.1
contig_4540	2.9	0.0282	10.1	16.9
contig_4292	2.9	0.0063	27.3	44.3
contig_3393	2.9	0.0342	8.7	13.8
Ta_S58860687	2.9	0.007	1.9	3.6
Ta_S24244264	2.9	0.2925	19	30.3
contig_3183	2.9	0.041	16	26.1
contig_2394	2.9	0.0243	8.4	17.1
Ta_S58845995	2.9	0.2194	1.1	3.7
Ta_S52544482	2.9	0.226	5.7	17.1
contig_3573	2.9	0.0236	9.5	15.3
Ta_S16199319	2.9	0.0239	4.8	7.5
Ta_S58903325	2.9	0.0635	2.3	4.7
contig_1438	2.9	0.0378	7.8	14.8
contig_1600	2.9	0.0445	13.9	25.4
Ta_S16229200	2.8	0.1297	5.1	7
contig_2849	2.8	0.2596	20.6	56.3
contig_488	2.8	0.1383	8.3	11.9
Ta_S32526552	2.8	0.0436	12.4	25.6
contig_4783	2.8	0.5747	8.3	8.3
Ta_S58854987	2.8	0.1984	2.1	3
Ta_S58865732	2.8	0.1383	1.8	3
Ta_S16242017	2.8	0.3716	2.1	3.7
contig_1114	2.8	0.0556	9.6	20.2
contig_5617	2.8	0.1655	8	9.9
Ta_S17982194	2.8	0.1426	1.6	4.7
Ta_S17984935	2.8	0.0878	28	43.3
Ta_S32659341	2.8	0.0304	13.4	23.3
Ta_S58869319	2.8	0.3566	1.8	4.2
contig_4384	2.8	0.1031	4.8	7.1
Ta_S12883346	2.8	0.3421	2.1	3
contig_614	2.8	0.0107	13.7	28.1
contig_3699	2.8	0.0253	7	11.5
Ta_S26021394	2.8	0.0404	3.6	5.2
Ta_S37910435	2.8	0.0684	2	3.3
Ta_S17980046	2.8	0.2705	3.5	7.2
contig_2850	2.8	0.4068	10	14.3
contig_1373	2.8	0.082	12.6	21.6
contig_4303	2.8	0.0299	14.8	22.9
Ta_S37766917	2.8	0.3459	1.8	3.1
contig_814	2.8	0.0093	6.6	13.2
Ta_S58853717	2.8	0.1569	2.3	4.7
Ta_S58881826	2.8	0.0583	1.9	3.4
Ta_S58863433	2.8	0.263	6.3	8.6
Ta_S13142924	2.8	0.4628	2.7	3.4
Ta_S58892623	2.8	0.0689	36.5	55.9
Ta_S16255717	2.7	0.0732	3.1	4.9
Ta_S58840365	2.7	0.0361	3.2	7.1
Ta_S13026030	2.7	0.1332	2.3	3.6
Ta_S13046163	2.7	0.0187	4.3	7
contig_7165	2.7	0.0604	8.2	12.4
contig_6670	2.7	0.0798	6.9	10.5
Ta_S58894413	2.7	0.0358	5.2	7.7
contig_6684	2.7	0.1651	15.5	27
contig_2326	2.7	0.1838	46.5	64.7
Ta_S17989050	2.7	0.072	2.5	3.4
Ta_S58856815	2.7	0.0618	3.2	4.7
contig_3852	2.7	0.0208	14.7	22.2
contig_1413	2.7	0.1601	12.1	23.8
contig_5985	2.7	0.2584	26.8	37.5
contig_2943	2.7	0.0173	52.4	91.8
Ta_S17988475	2.7	0.2128	2.1	3.9
Ta_S58851084	2.7	0.0261	2.9	5.6
contig_945	2.7	0.3371	6.1	8.3
contig_2700	2.7	0.016	16.6	27.4
Ta_S58861693	2.7	0.1085	2.3	3.4
Ta_S13173672	2.7	0.2977	9.8	15.9
Ta_S58864379	2.7	0.0285	3.7	5.7
Ta_S26022473	2.7	0.017	2.5	4.2
Ta_S58894071	2.7	0.3739	6	10.2
Ta_S52542087	2.7	0.1523	5	7.4
Ta_S13140457	2.7	0.0264	5.3	8.9
Ta_S32562526	2.7	0.3782	2.5	3
Ta_S37820498	2.7	0.0712	2.6	3.8
Ta_S32217665	2.7	0.3395	1.8	5.5
contig_6710	2.7	0.21	12.3	19
contig_5455	2.7	0.1562	12.4	17.3
Ta_S32520254	2.7	0.1381	3.4	6.2
Ta_S32605751	2.7	0.0592	1.9	3
Ta_S13124877	2.7	0.0019	10	18.1
contig_3450	2.7	0.0046	15.4	27.5
contig_3518	2.7	0.0987	20	27.2
Ta_S16465414	2.7	0.0781	1.9	4.2
contig_6410	2.7	0.007	31.2	50
Ta_S17889258	2.6	0.1755	6	11.9
Ta_S52541131	2.6	0.1235	6.6	14.3
Ta_S32582277	2.6	0.0891	2.3	4.7
Ta_S58856874	2.6	0.0599	2.1	3.3
contig_31	2.6	0.0362	8.9	16.7
Ta_S58865415	2.6	0.1129	2	3.3
contig_5855	2.6	0.1795	5.7	8.9
Ta_S58885340	2.6	0.0062	7.9	15.1
contig_880	2.6	0.1691	12.5	16.2
Ta_S58858397	2.6	0.1663	2.1	3.5
Ta_S58846771	2.6	0.0925	3.5	5.5
contig_3023	2.6	0.1717	10.9	16.2
contig_5730	2.6	0.5643	57.2	77.8
contig_4474	2.6	0.2685	7.8	10.1
contig_5472	2.6	0.093	15.5	19.6
contig_273	2.6	0.248	10	11.3
Ta_S13112339	2.6	0.0603	3.8	5.8
Ta_S58858194	2.6	0.0286	4.1	6.4
contig_1142	2.6	0.0477	7.7	12.2
Ta_S32626973	2.6	0.0292	3.3	5.5
contig_3362	2.6	0.0029	34.2	59
Ta_S13110727	2.6	0.1733	1.9	3.4
Ta_S58890953	2.6	0.0439	3.6	5.7
contig_4708	2.6	0.1593	33.1	49.8
Ta_S12971237	2.6	0.0726	2.2	3.3
Ta_S58868188	2.6	0.0569	3.4	6.4
Ta_S22371958	2.6	0.1029	3.3	4.3
Ta_S58847478	2.6	0.0285	3.6	6.8
contig_708	2.6	0.0417	14.4	23.1
contig_6208	2.6	0.0344	7.6	13.2
Ta_S58839330	2.6	0.024	6.2	9.8
contig_2693	2.6	0.3512	26.7	60.4
Ta_S58846554	2.6	0.1843	1.7	4.7
contig_245	2.6	0.1283	8.9	21.2
contig_4896	2.6	0.0575	8.7	13.7
Ta_S58893986	2.6	0.4418	5.5	10.2
Ta_S13115759	2.6	0.1342	11.1	18.4
Ta_S58891406	2.6	0.4326	10.6	19
Ta_S26028479	2.6	0.2898	1.9	3.1
Ta_S18011847	2.6	0.1449	4.3	8.9
contig_3974	2.6	0.0779	30.1	40.2
Ta_S37762323	2.6	0.0659	2.7	3.9
contig_91	2.6	0.4421	8.6	12.8
Ta_S52544154	2.6	0.2247	4.3	6.1
contig_5714	2.6	0.0393	15.3	21.7
contig_1361	2.6	0.0401	9.4	15.2
contig_7159	2.6	0.0231	7.1	13.3
contig_5856	2.6	0.216	12.5	16
Ta_S32526666	2.6	0.017	6.9	10.5
Ta_S17979451	2.6	0.0235	4.1	6.2
contig_3219	2.6	0.2835	21.5	29.5
contig_2878	2.6	0.2014	16.2	21
contig_4083	2.5	0.201	13.6	24.4
Ta_S58697414	2.5	0.269	20.1	27
Ta_S58896529	2.5	0.1174	2.3	3.6
Ta_S32686939	2.5	0.172	11.1	23.2
Ta_S58861380	2.5	0.0453	3.4	6.5
contig_5778	2.5	0.1042	5	8.3
Ta_S16978353	2.5	0.0819	1.5	3
Ta_S58864030	2.5	0.0805	3	5.7
Ta_S16212763	2.5	0.0195	4.2	6.9
Ta_S32667278	2.5	0.0198	2.7	4.8
Ta_S17878729	2.5	0.1926	3.3	7.9
Ta_S37845874	2.5	0.2106	2.6	4.1
Ta_S52543633	2.5	0.3289	12.8	21.5
Ta_S17889461	2.5	0.0275	4.1	5.9
contig_2270	2.5	0.3443	17.5	32.2
contig_2612	2.5	0.0319	9.6	15.9
contig_3696	2.5	0.0057	17.3	29.3
contig_3360	2.5	0.1183	6.3	9.5
Ta_S13141197	2.5	0.0352	7.4	10.6
contig_5361	2.5	0.0518	24.5	30.6
Ta_S22367775	2.5	0.0766	3.4	4.6
Ta_S16265952	2.5	0.5719	7	11
contig_6624	2.5	0.0782	16.1	20.2
Ta_S22387345	2.5	0.0608	2.6	3.9
contig_1748	2.5	0.1077	8.8	11.6
Ta_S50388644	2.5	0.0603	4	5.6
Ta_S13008252	2.5	0.2229	3.1	5
Ta_S58856588	2.5	0.3001	5.6	7.1
Ta_S12998046	2.5	0.0233	6.4	9.5
contig_6343	2.5	0.1021	13.8	16.4
Ta_S58844972	2.5	0.1624	3	3.9
Ta_S13146753	2.5	0.0252	7.9	11.6
Ta_S58889118	2.5	0.1854	7	8.2
Ta_S22378208	2.5	0.0314	4.6	6.6
contig_1053	2.5	0.0737	10.8	19
Ta_S12926936	2.5	0.0621	7.5	12.9
Ta_S58903015	2.5	0.1273	23.1	32.2
Ta_S58850705	2.5	0.0411	2.5	4.1
Ta_S58882670	2.5	0.0396	5.7	9.2
contig_4658	2.5	0.113	9.2	12.4
Ta_S58843098	2.5	0.0959	3.3	4.7
Ta_S26020880	2.5	0.0577	2.2	3.4
Ta_S12906375	2.5	0.0346	2.3	3.7
contig_2456	2.5	0.0212	10.3	16.1
Ta_S52546090	2.5	0.3178	1.4	3.5
Ta_S32549699	2.5	0.7222	5.1	5.6
Ta_S32573548	2.5	0.3397	2.5	3.6
contig_86	2.5	0.5497	14.8	15.7
Ta_S13169573	2.5	0.1766	6.5	8.6
Ta_S58895090	2.5	0.2433	23.3	49.6
Ta_S22383521	2.5	0.1429	2.1	4.4
contig_6610	2.4	0.1649	92.9	164.8
Ta_S12983043	2.4	0.6268	7.3	9
contig_5431	2.4	0.0972	11.9	15.4
contig_461	2.4	0.1848	21.9	27.7
Ta_S12977114	2.4	0.0009	32.3	51.2
contig_1821	2.4	0.1145	10.1	13.5
Ta_S17893420	2.4	0.0084	7.9	11.3
Ta_S26028788	2.4	0.0388	4.1	5.7
Ta_S13174192	2.4	0.0555	4.1	5.9
Ta_S32510992	2.4	0.2059	1.8	3.6
Ta_S26021516	2.4	0.0618	2	3.1
Ta_S58849440	2.4	0.2082	6.5	11.7
Ta_S58849818	2.4	0.1789	3.4	4.6
Ta_S52542760	2.4	0.1477	3.1	5.1
Ta_S16267847	2.4	0.0402	3.2	5
Ta_S37888046	2.4	0.0819	5.7	9.8
contig_2743	2.4	0.0372	16	21.6
contig_3778	2.4	0.1367	9.2	12
Ta_S12871643	2.4	0.1643	2.8	3.7
Ta_S58853729	2.4	0.2563	2	3
contig_4520	2.4	0.105	8.9	12.1
contig_2382	2.4	0.0459	27.6	35.6
contig_5454	2.4	0.4851	5.6	7.3
Ta_S24512908	2.4	0.0397	3.8	5.3
contig_2923	2.4	0.0329	18.8	26.1
Ta_S12929401	2.4	0.3159	32.1	41.4
Ta_S58850193	2.4	0.1346	3.7	5
contig_1150	2.4	0.1785	11.2	12.6
contig_3298	2.4	0.0514	22.8	30.8
Ta_S16232717	2.4	0.2416	2.2	3.4
contig_2142	2.4	0.0376	18.3	25.8
contig_2688	2.4	0.3891	8320.4	12074.6
Ta_S58843520	2.4	0.0908	3.1	5.4
Ta_S58895262	2.4	0.0412	2	3.1
contig_3502	2.4	0.0308	13.6	19.2
contig_494	2.4	0.0692	14	18.9
Ta_S58846204	2.4	0.0475	8	13.2
Ta_S58893760	2.4	0.0597	2.8	3.8
contig_4712	2.4	0.1985	11.6	15.8
Ta_S37811862	2.4	0.0215	6.6	9.6
Ta_S58847585	2.4	0.4968	3.6	3.8
Ta_S58858464	2.4	0.0737	3.5	4.7
Ta_S17976198	2.4	0.1052	7.1	10.5
contig_4990	2.4	0.1991	4.9	6.9
Ta_S58853267	2.4	0.0126	6.4	9.6
Ta_S58850868	2.4	0.0819	2.6	3.9
contig_2635	2.4	0.0202	7.4	12.1
Ta_S50381169	2.4	0.0492	3.2	5
Ta_S17977835	2.4	0.0306	3.5	5.3
contig_3132	2.4	0.0276	30.4	41.3
contig_402	2.4	0.2742	13.7	23.8
Ta_S37826188	2.4	0.1522	3.4	4.6
contig_2348	2.4	0.0952	9.7	13.2
contig_1761	2.4	0.2368	13.6	16
Ta_S12912162	2.4	0.2315	76.6	164
contig_56	2.4	0.0142	17.7	26
Ta_S32733670	2.4	0.0525	2	3.5
contig_2788	2.4	0.2847	8.9	12.4
Ta_S58888662	2.4	0.1893	2.7	3.4
Ta_S12982812	2.4	0.0945	3.8	6.4
Ta_S16245295	2.4	0.6363	3	3.2
contig_1110	2.4	0.1162	18	25.6
Ta_S13010174	2.3	0.0968	18.3	23.2
Ta_S16191566	2.3	0.1406	5.1	6.4
Ta_S20999571	2.3	0.0303	5.1	8.2
Ta_S58865220	2.3	0.2187	2.2	3.3
contig_5446	2.3	0.1701	9.9	14.3
Ta_S13110775	2.3	0.128	3.1	4.1
Ta_S18011710	2.3	0.0582	3.2	4.3
Ta_S58845469	2.3	0.1604	2.2	3.4
Ta_S17981606	2.3	0.1368	2.5	3.3
Ta_S13149895	2.3	0.2384	5.5	6.1
Ta_S58907978	2.3	0.0574	12.7	21.9
Ta_S37828739	2.3	0.1139	2.5	3.2
Ta_S16222478	2.3	0.0828	2.3	3.4
contig_6320	2.3	0.4664	15.3	15.8
contig_5564	2.3	0.2636	15	18
contig_1382	2.3	0.1695	27.1	35.2
Ta_S32516159	2.3	0.033	2.4	4.6
contig_5625	2.3	0.1641	233.7	330.1
contig_7109	2.3	0.009	37	57.1
contig_5377	2.3	0.2365	9.2	11
Ta_S58864259	2.3	0.3044	6.4	7
Ta_S13158713	2.3	0.2277	2.5	3.7
contig_2606	2.3	0.3613	3	3.8
Ta_S32506019	2.3	0.0669	2.4	3.6
Ta_S58887953	2.3	0.1206	2.9	3.7
Ta_S16210088	2.3	0.4269	4.2	4.4
Ta_S58887004	2.3	0.1276	2.4	3.1
Ta_S22371202	2.3	0.171	3.2	4.5
contig_2104	2.3	0.1113	95.1	156.8
contig_2242	2.3	0.0357	10	14.8
Ta_S58844332	2.3	0.3373	2.8	3.5
Ta_S26021689	2.3	0.0711	2.3	3.4
Ta_S58904930	2.3	0.0885	2.4	3.3
contig_1418	2.3	0.0811	5.3	11.8
Ta_S13044846	2.3	0.0539	2.6	4.1
Ta_S17880905	2.3	0.0483	2.1	3.4
contig_3991	2.3	0.0631	20.9	25.9
Ta_S58886649	2.3	0.0977	3.4	4.4
Ta_S13175546	2.3	0.0663	15.1	28.6
contig_1533	2.3	0.0512	13.7	19.7
Ta_S58898922	2.3	0.1843	6.7	7.7
Ta_S16233627	2.3	0.0564	2	3.3
contig_6228	2.3	0.1753	15.5	20.4
contig_3884	2.3	0.1091	5.3	7.6
Ta_S13148233	2.3	0.0155	4.9	8.2
Ta_S16200644	2.3	0.1038	2.4	3.5
Ta_S26028472	2.3	0.0435	2.1	3.2
contig_2730	2.3	0.0269	20.7	27.9
contig_1453	2.3	0.2277	12.6	16.5
Ta_S52544924	2.3	0.2384	3.3	3.9
Ta_S58884349	2.3	0.4217	4.8	5.6
Ta_S58890829	2.3	0.1293	6.1	7
contig_6511	2.3	0.049	8.4	13.6
Ta_S50389303	2.3	0.1721	2.9	3.7
contig_6626	2.3	0.5355	3.5	3.8
Ta_S30056003	2.3	0.2892	24.8	29.4
Ta_S13129402	2.3	0.1255	10	17.7
contig_709	2.3	0.6054	21.7	22
Ta_S58905076	2.3	0.3353	36	43.5
contig_2356	2.3	0.1495	11	13.9
Ta_S12983024	2.3	0.0474	8.3	11.5
contig_619	2.3	0.0322	16.3	21.5
contig_4963	2.3	0.0671	5	12
Ta_S58852602	2.3	0.4366	3.9	4.1
Ta_S13143618	2.3	0.3037	3.6	4.6
contig_5414	2.3	0.1388	3137	4785.2
contig_5981	2.3	0.02	29	40.4
contig_5984	2.3	0.0724	9.7	13.1
Ta_S13112587	2.3	0.2411	1.7	3.1
Ta_S17986996	2.3	0.1006	13.6	27.8
Ta_S12996002	2.3	0.3125	2.7	3
Ta_S32590426	2.3	0.0033	53.4	73.7
Ta_S37852405	2.3	0.0041	32.3	42.2
Ta_S17975664	2.3	0.0974	3.3	4.3
Ta_S58864586	2.3	0.106	12	15.1
Ta_S32655890	2.3	0.0274	7.6	10.2
contig_3269	2.3	0.5224	13.2	13.2
Ta_S12992558	2.3	0.2807	2.8	4.4
Ta_S58839921	2.3	0.0907	9.8	13.7
Ta_S32680078	2.2	0.2901	2.8	3.3
Ta_S58861284	2.2	0.5116	3.3	5.1
Ta_S32683311	2.2	0.031	4	6
contig_6856	2.2	0.0873	6.2	9.3
Ta_S13122077	2.2	0.1523	5	6.7
contig_133	2.2	0.1697	5.8	7.5
Ta_S58886404	2.2	0.0356	6.9	10
contig_4094	2.2	0.2689	33.1	54
contig_5805	2.2	0.2756	8.9	10.6
Ta_S22386427	2.2	0.5595	3.2	3.3
contig_1750	2.2	0.0519	18.4	25
Ta_S32526385	2.2	0.0992	3.5	4.6
contig_5002	2.2	0.0139	8.7	17
Ta_S52541485	2.2	0.09	3.8	4.8
Ta_S58856474	2.2	0.1137	2.9	3.6
Ta_S13021502	2.2	0.2367	5	6.4
Ta_S17512385	2.2	0.0478	1737.3	2121.7
contig_2500	2.2	0.3364	24.7	28.8
Ta_S37937220	2.2	0.0273	3.8	7.1
Ta_S58860293	2.2	0.033	8.3	11.3
contig_3203	2.2	0.0586	16.8	22.9
contig_1756	2.2	0.6633	14.7	14
Ta_S13145434	2.2	0.1844	2.2	3
Ta_S58841045	2.2	0.3853	4.6	6.5
contig_791	2.2	0.0047	21.9	36.4
contig_5168	2.2	0.4256	31.2	44.2
Ta_S58863210	2.2	0.2121	8	13.1
contig_4634	2.2	0.0759	29.3	43.4
Ta_S13120225	2.2	0.4706	9.2	10.3
contig_6109	2.2	0.0394	14.2	22.1
Ta_S58866931	2.2	0.2531	3	3.8
Ta_S58869682	2.2	0.1846	3	3.3
Ta_S58897180	2.2	0.0854	8.5	12.7
contig_6922	2.2	0.0309	37.7	51.5
contig_6793	2.2	0.1247	14.7	17
Ta_S16246581	2.2	0.0565	5.4	7.2
Ta_S12933952	2.2	0.0856	2.1	3.4
contig_2848	2.2	0.3848	13.4	18.8
Ta_S58851723	2.2	0.1407	3.1	5.4
Ta_S58859009	2.2	0.4147	1.4	3.4
contig_3413	2.2	0.0593	12.3	23.9
Ta_S32727028	2.2	0.2499	2.9	4
contig_3605	2.2	0.0519	20.6	26.1
contig_5	2.2	0.0574	62.9	75.7
contig_3653	2.2	0.1641	10.2	12.3
contig_2656	2.2	0.0893	12.2	15.6
Ta_S16208100	2.2	0.1826	2.8	4.1
Ta_S58862277	2.2	0.0729	10.9	12.5
Ta_S55353742	2.2	0.0638	2999.8	4066.8
Ta_S58895865	2.2	0.0461	2.7	4.9
Ta_S37854477	2.2	0.1112	6.6	8.3
Ta_S58865752	2.2	0.1414	5.1	5.9
Ta_S12950809	2.2	0.2053	2.8	3.6
Ta_S22381384	2.2	0.4153	2.7	3
Ta_S58854898	2.2	0.1161	2.5	3.1
Ta_S52542495	2.2	0.0237	2.5	3.7
contig_1649	2.2	0.0551	8.8	14.4
Ta_S32671103	2.2	0.0611	3.8	5.3
Ta_S16205728	2.2	0.1541	6.5	10.2
Ta_S13173386	2.2	0.1753	2.8	3.6
contig_2968	2.2	0.0362	29	37.9
Ta_S58859862	2.2	0.2196	4.1	5.5
Ta_S17890867	2.2	0.015	118.9	163
Ta_S16239182	2.2	0.241	3	3.5
contig_343	2.2	0.1757	10.3	15.5
contig_4114	2.2	0.0487	10.8	16.3
Ta_S13169022	2.2	0.0979	3.2	4.5
Ta_S58851985	2.2	0.2237	2.8	3.8
Ta_S19224715	2.2	0.1112	5.3	6.5
contig_4460	2.2	0.142	11.3	14
contig_3845	2.2	0.0637	17.3	23.2
contig_4350	2.2	0.3276	10.1	10.6
contig_4929	2.2	0.1909	13.5	19.4
Ta_S32605440	2.2	0.0774	2.4	3.5
Ta_S38675476	2.2	0.1007	2.6	3.2
Ta_S13012043	2.2	0.0301	9.2	13.7
contig_7170	2.2	0.6263	9.5	9
contig_2240	2.2	0.0483	17.1	25.3
Ta_S58855127	2.2	0.024	7.1	9.8
contig_1609	2.2	0.1104	26.8	36.6
contig_5740	2.2	0.0643	24.8	31.5
contig_4904	2.2	0.0624	8.4	12
Ta_S47005448	2.2	0.0049	10.6	15.2
contig_1181	2.2	0.226	8	9.2
Ta_S16233694	2.2	0.0691	3	4.2
Ta_S52545632	2.2	0.393	5.9	6.3
contig_2914	2.2	0.0354	28.7	38.1
Ta_S32544157	2.2	0.1166	2.4	3.3
contig_4885	2.2	0.1109	16.5	22.3
Ta_S58854269	2.2	0.0951	2.4	3
contig_7023	2.2	0.0349	9.5	15.3
Ta_S13112608	2.2	0.144	13.3	16.2
contig_5777	2.2	0.0345	10.9	15.2
Ta_S52546544	2.2	0.1518	8.7	10.1
contig_2895	2.2	0.0272	119.6	158.9
contig_5064	2.2	0.3352	8.4	8.7
Ta_S26026067	2.2	0.0517	3.1	4.2
Ta_S58892403	2.2	0.053	3.7	5.3
contig_5842	2.1	0.1921	23	23.9
contig_1514	2.1	0.0955	7.4	10.5
Ta_S58897499	2.1	0.2568	2.1	3.1
Ta_S58854910	2.1	0.0673	2.5	3.5
contig_2843	2.1	0.0699	2006.1	2853.9
Ta_S58851464	2.1	0.2564	4.4	6.1
contig_6535	2.1	0.1059	14.5	17.5
Ta_S37883682	2.1	0.0558	2.2	3.4
Ta_S52545285	2.1	0.3795	18.4	28.5
Ta_S13043565	2.1	0.0709	3.5	4.9
Ta_S58864989	2.1	0.1414	2.4	3
contig_2388	2.1	0.1077	18.8	23.1
Ta_S13158436	2.1	0.1032	8.8	11.5
contig_3492	2.1	0.452	8	8.8
contig_3924	2.1	0.1071	35	38.8
Ta_S58891229	2.1	0.1139	2.8	3.8
contig_5084	2.1	0.0533	52.3	65
contig_6850	2.1	0.1103	18.5	21.7
contig_1667	2.1	0.0964	14.6	20.9
Ta_S13043514	2.1	0.0241	2.9	5.1
contig_2509	2.1	0.0245	31	43.4
Ta_S58885094	2.1	0.1282	2.3	3
contig_7173	2.1	0.0584	16.2	21.3
Ta_S16058357	2.1	0.061	6.4	8.3
Ta_S52544199	2.1	0.0554	2.3	3.3
contig_6158	2.1	0.1095	15.4	19.9
contig_6340	2.1	0.0166	19.6	30.4
contig_6666	2.1	0.1719	673.7	958.9
contig_3907	2.1	0.1505	4.5	7.1
Ta_S22387577	2.1	0.01	41.9	51.9
Ta_S13007405	2.1	0.2259	2.7	3.1
contig_4225	2.1	0.036	28.9	38.6
contig_1012	2.1	0.105	20.3	23.6
contig_4592	2.1	0.0298	23.2	36.6
contig_6643	2.1	0.1386	15.9	24.2
contig_1924	2.1	0.1204	12.6	17.2
Ta_S37852102	2.1	0.1075	3.6	4.6
Ta_S22382771	2.1	0.074	9.3	10.6
Ta_S50378566	2.1	0.1537	3.2	3.9
contig_1849	2.1	0.3658	11.8	12.7
contig_5191	2.1	0.0856	23.3	28
Ta_S13048095	2.1	0.1064	7.9	8.9
contig_5053	2.1	0.2339	2.8	4.5
Ta_S22386471	2.1	0.3782	6.5	8.2
Ta_S58892573	2.1	0.2651	5.2	6.4
contig_325	2.1	0.0529	17.4	22.9
Ta_S58897753	2.1	0.1536	2.6	4.2
contig_5396	2.1	0.1863	20.7	21.7
Ta_S13225455	2.1	0.1655	4.5	5.5
contig_354	2.1	0.0408	23.6	29.2
Ta_S58856109	2.1	0.3523	3.7	4.1
Ta_S32672342	2.1	0.0815	5.2	6.8
Ta_S26020141	2.1	0.0922	4.3	5.3
Ta_S58894254	2.1	0.1375	3.4	4.3
contig_3070	2.1	0.5271	285.7	314.7
contig_691	2.1	0.0273	12.2	18.9
Ta_S37933226	2.1	0.4595	4.7	4.8
Ta_S58901192	2.1	0.1796	16.9	18.3
contig_4361	2.1	0.0855	24.2	30
Ta_S58843935	2.1	0.6592	7.5	7
Ta_S32635933	2.1	0.0391	6.6	9.1
Ta_S30065905	2.1	0.0813	9.2	10.7
Ta_S37853326	2.1	0.2962	2.7	3.2
contig_4052	2.1	0.0454	10.1	15.9
Ta_S32661012	2.1	0.2931	3	4
contig_5310	2.1	0.2317	16.9	21.6
Ta_S22378449	2.1	0.0182	5.3	7.8
Ta_S58887110	2.1	0.1831	6.4	7.2
contig_783	2.1	0.2724	11.6	11.8
contig_4694	2.1	0.2072	23.3	24.1
Ta_S32565776	2.1	0.0109	20	26.2
Ta_S17980689	2.1	0.1369	2.4	3.1
Ta_S32603329	2.1	0.143	2.5	3.2
contig_302	2.1	0.1884	10.1	14.6
Ta_S17889985	2.1	0.219	12.8	13.9
Ta_S58852817	2.1	0.2546	3.5	3.8
Ta_S58896857	2.1	0.0967	25.8	31.5
Ta_S13110175	2.1	0.2474	3.1	3.5
Ta_S13137094	2.1	0.245	4.2	4.8
contig_3678	2.1	0.0329	31.6	42.5
Ta_S32527065	2.1	0.0871	1130.1	1346.9
Ta_S17512388	2.1	0.4727	299.6	313.3
Ta_S17973820	2.1	0.2922	2.9	3.1
contig_3134	2.1	0.1994	13.4	14.6
contig_677	2.1	0.1134	24	27.1
Ta_S13178571	2.1	0.5469	9.1	10
Ta_S32602867	2.1	0.4032	38.5	59.8
Ta_S58910901	2.1	0.1064	3.6	4
Ta_S37871785	2.1	0.163	4.4	6.1
contig_926	2.1	0.2676	20.1	19.8
contig_2354	2.1	0.1648	19.3	22.4
Ta_S58895219	2.1	0.2761	3.2	4.8
Ta_S12928667	2.1	0.7637	4.7	4.7
contig_5979	2.1	0.1386	6.8	9.6
Ta_S13170534	2.1	0.0929	6.4	8.9
contig_1633	2.1	0.3055	9.8	10.4
Ta_S16237516	2.1	0.0595	4.3	6.3
contig_268	2.1	0.0734	17.1	19.8
Ta_S37865733	2.1	0.2387	3.3	5.3
contig_2592	2.1	0.6938	6	5.6
contig_5054	2.1	0.1442	12.2	14.3
contig_1301	2.1	0.3473	8.7	9
contig_4259	2.1	0.0969	14.6	18.1
contig_3278	2.1	0.1811	12.9	16.8
Ta_S18006712	2.1	0.2987	2.8	3.6
Ta_S32660745	2.1	0.1042	14.3	17.4
Ta_S58881778	2.1	0.0455	6.2	8.7
contig_5438	2.1	0.1826	6.3	8
contig_6376	2.1	0.2625	12.6	16
Ta_S58900180	2.1	0.0429	6.5	7.9
contig_209	2.1	0.0916	10.2	13.7
Ta_S32505335	2.1	0.2481	8.1	8.9
Ta_S58887074	2.1	0.0279	4.5	6
Ta_S16250109	2.1	0.0863	2.8	4.1
Ta_S37806058	2.1	0.2781	11.6	15
Ta_S58852608	2.1	0.2485	3.1	4
contig_487	2.1	0.0628	24.8	30.3
contig_5129	2.1	0.1186	30.7	34.1
contig_3225	2	0.2256	7.6	12.4
Ta_S32666565	2	0.0945	7.1	8
Ta_S58888961	2	0.26	10.6	11.8
Ta_S13151511	2	0.1345	18.5	29.8
contig_3525	2	0.2014	21.9	23.5
Ta_S26019940	2	0.168	2.7	3.2
Ta_S32542610	2	0.3714	5.1	5.5
Ta_S52541072	2	0.2998	31.8	32.7
Ta_S22383517	2	0.0871	2.9	3.9
contig_3367	2	0.5068	20.7	18.3
Ta_S58864608	2	0.3608	3.9	4.5
Ta_S17979145	2	0.0786	3	5.4
Ta_S58848522	2	0.3002	4.2	4.4
Ta_S32217718	2	0.3373	2.9	3.1
contig_400	2	0.0582	15	19.8
Ta_S26020708	2	0.1216	3.7	4.6
Ta_S58869123	2	0.3499	3.4	3.4
contig_5686	2	0.5159	35.6	50.5
Ta_S58839131	2	0.646	3.2	2.9
Ta_S58844635	2	0.3722	3.5	3.8
Ta_S22369337	2	0.0953	2.9	3.8
Ta_S12965080	2	0.031	61.9	81.8
Ta_S13134754	2	0.1468	2.6	3.6
Ta_S58865342	2	0.046	5.3	6.9
Ta_S16256129	2	0.4766	3.9	4.3
contig_3569	2	0.0825	9.7	14.8
contig_6870	2	0.2823	11.7	12
Ta_S58898778	2	0.1166	4.6	5.6
contig_5872	2	0.1681	74.5	100
contig_3196	2	0.0605	17	20.7
Ta_S19225313	2	0.1083	1.8	3.1
contig_2335	2	0.0692	21.9	27.3
contig_1241	2	0.042	17.6	23.4
contig_5465	2	0.0751	18.5	21.9
contig_3980	2	0.0787	27.8	31.9
contig_265	2	0.0631	25.5	32.2
Ta_S58891322	2	0.2714	5	5.9
Ta_S58894363	2	0.1255	3.3	4.3
contig_5910	2	0.2869	21.1	20.5
contig_6602	2	0.3058	9.7	9.7
Ta_S12923209	2	0.0683	2.3	3.1
Ta_S58890453	2	0.3551	3.5	3.6
contig_3724	2	0.0738	12.8	15.8
Ta_S58858286	2	0.1501	3.1	3.8
Ta_S12952994	2	0.3396	10.6	10.6
Ta_S22373141	2	0.2539	3.2	5.3
Ta_S16058105	2	0.2117	2.9	3.4
contig_2299	2	0.1648	17.4	19.5
contig_5460	2	0.2642	15.9	17.2
contig_2678	2	0.0829	24.9	29.4
Ta_S17987674	2	0.2425	3.7	3.8
contig_1006	2	0.6021	5.9	6.4
contig_319	2	0.059	27	32.2
Ta_S52543449	2	0.4032	3	3.3
Ta_S12975558	2	0.2284	2.3	3
Ta_S58902295	2	0.0314	9.1	10.9
contig_454	2	0.0344	30	39.5
contig_4243	2	0.1511	18.6	20
Ta_S58858131	2	0.0706	2.9	3.7
contig_3307	2	0.3251	15.2	14
Ta_S32628775	2	0.7764	5.1	4.1
Ta_S17898089	2	0.3335	10.8	14.7
Ta_S58851261	2	0.0792	4.1	5.3
Ta_S13135140	2	0.0441	12.7	15.8
Ta_S58856795	2	0.1149	3	4.7
contig_5051	2	0.1782	9.1	10.6
Ta_S22379590	2	0.1069	5	5.8
Ta_S17977672	2	0.0895	3.4	4.5
contig_7111	2	0.096	11.1	17.2
Ta_S26027253	2	0.0609	1.9	3.1
Ta_S58854579	2	0.2394	3.1	3.6
contig_1102	2	0.0526	28	33.9
Ta_S58850391	2	0.4205	3.4	3.1
contig_2564	2	0.0098	30.9	45.8
contig_369	2	0.1114	7.2	11.2
contig_5261	2	0.316	12.1	12.4
Ta_S22368114	2	0.0702	2.4	3.4
Ta_S58897875	2	0.1269	3.2	3.7
Ta_S52541692	2	0.1078	4.9	5.8
Ta_S50388206	2	0.0921	2.4	3.5
contig_6786	2	0.4537	9.7	12
Ta_S58901202	2	0.1392	5.2	6
contig_5519	2	0.0619	16.6	22.2
contig_1395	2	0.0331	14.4	20.2
contig_4115	2	0.8605	3.1	2.4
Ta_S37811593	2	0.179	3.8	4.3
contig_3321	2	0.3348	19.2	22.1
Ta_S58851571	2	0.1004	3.6	5.9
Ta_S26019627	2	0.0943	10.9	15.7
Ta_S12971663	2	0.0367	13.6	16.8
contig_6018	2	0.296	14	16
contig_4529	2	0.0557	75.3	111.8
Ta_S32667287	2	0.136	4.7	5.5
Ta_S52545899	2	0.5858	15.1	14.3
contig_857	2	0.0357	49.3	65.2
contig_395	2	0.043	18.9	25.6
Ta_S13112338	2	0.3625	2.7	3
Ta_S52547000	2	0.1248	3.8	4.2
Ta_S12869375	2	0.0661	6.2	8.5
contig_3951	2	0.1067	26.2	30.8
Ta_S12983557	2	0.1837	2.9	4
Ta_S16058270	2	0.171	3.3	4.2
contig_6518	2	0.4925	3.4	3.7
contig_3939	2	0.4488	14	12.5
Ta_S17979060	2	0.2273	4.7	5.7
contig_2601	2	0.0219	16.7	23.4
Ta_S12906385	2	0.0596	3	4.2
Ta_S58851343	2	0.1675	3.2	4.3
Ta_S22370541	2	0.6053	5.2	4.9
Ta_S13172212	2	0.3694	6.5	7.1
Ta_S58851800	2	0.2763	2.7	3
contig_7128	2	0.121	22.9	25.4
contig_2033	2	0.0394	19.7	26.4
contig_3509	2	0.1779	474.1	550.8
contig_3412	2	0.014	10.3	19
Ta_S13255207	2	0.186	5.1	6.6
Ta_S52541659	2	0.241	3.8	3.9
Ta_S52544611	2	0.0682	5.8	6.6
contig_2708	2	0.0833	67.5	78.1
Ta_S52544347	2	0.0778	3.6	4.3
Ta_S37823504	2	0.0409	9.6	12.3
contig_1653	2	0.2777	15.6	15.6
Ta_S13216774	2	0.8238	3.1	2.6
Ta_S13255865	2	0.1094	3.2	4.2
Ta_S22378570	2	0.1883	3.5	4
Ta_S13146658	2	0.5271	4.3	4.3
Ta_S58847041	2	0.368	4	5.4
Ta_S13111784	2	0.0581	6.1	7.9
Ta_S58894672	2	0.2334	16.7	18.3
Ta_S58886177	2	0.3757	6.7	6.3
Ta_S58855901	2	0.4396	5.7	6.7
Ta_S12924295	2	0.044	10.2	13
Ta_S58858257	2	0.1316	3.1	3.5
Ta_S58864850	2	0.2153	3.4	3.8
contig_1621	2	0.0347	127.1	166.1
Ta_S13221380	2	0.0747	28.2	31.3
Ta_S58865243	2	0.0722	10.6	11.4
Ta_S12922380	2	0.23	1.8	3.2
Ta_S37912970	2	0.0526	7.2	9.1
Ta_S58885881	2	0.0982	2.6	3.8
Ta_S22365903	2	0.261	2.8	3
Ta_S37764710	2	0.451	1.9	3.3
contig_5512	1.9	0.4178	8.6	8.4
contig_715	1.9	0.0834	15.6	19.5
Ta_S58861403	1.9	0.0626	16.1	20.9
contig_5945	1.9	0.3637	9.3	9.8
Ta_S58854232	1.9	0.1586	7.1	13.4
Ta_S52543609	1.9	0.1089	4.7	5.4
contig_3872	1.9	0.1568	20.8	24.6
Ta_S52542211	1.9	0.0371	4.6	5.7
contig_3372	1.9	0.2912	25.6	25.6
Ta_S52543880	1.9	0.069	3.9	4.7
Ta_S58847717	1.9	0.3735	2.8	3.1
Ta_S58846865	1.9	0.0896	8.3	10.8
contig_2621	1.9	0.1282	7.1	9.6
contig_4316	1.9	0.8341	16.4	11.2
Ta_S58863446	1.9	0.2011	2.8	3.4
Ta_S26024908	1.9	0.0552	11.3	12.8
contig_5030	1.9	0.6318	12.2	11.9
contig_6596	1.9	0.0585	42.4	50.7
contig_6738	1.9	0.2882	7.2	8.4
Ta_S58912529	1.9	0.4368	7.3	7.3
Ta_S26026569	1.9	0.0437	2.3	3.3
contig_4221	1.9	0.1247	43.9	46.4
contig_4228	1.9	0.2109	15.9	16.9
Ta_S26018870	1.9	0.17	2.8	3.3
Ta_S58842416	1.9	0.2616	2.5	3.2
contig_5193	1.9	0.3192	15.6	16.4
Ta_S17988014	1.9	0.1637	4.7	5
Ta_S16057834	1.9	0.053	2.4	4.4
contig_6191	1.9	0.4709	18.1	17.8
contig_294	1.9	0.5319	9.3	10
contig_5533	1.9	0.052	17.9	24
contig_1226	1.9	0.0892	24.8	28.3
Ta_S58843348	1.9	0.3401	34.5	43.1
Ta_S13022592	1.9	0.3166	3.9	3.9
Ta_S32632939	1.9	0.6607	3.2	2.9
contig_1909	1.9	0.0655	18.8	23.2
contig_196	1.9	0.1754	12.3	14.4
Ta_S58850238	1.9	0.0852	3	3.8
Ta_S58900887	1.9	0.1314	5.8	6.9
contig_5224	1.9	0.0632	19.5	23.1
contig_3228	1.9	0.158	25.9	27.9
Ta_S26028289	1.9	0.1437	2.9	3.3
contig_3935	1.9	0.1642	21.9	23.6
contig_3004	1.9	0.1346	50.5	51.5
contig_5270	1.9	0.0371	6.8	12.4
contig_2980	1.9	0.196	62.3	96
contig_1369	1.9	0.1349	22	23.4
Ta_S58857330	1.9	0.4864	7.6	8.8
Ta_S32571929	1.9	0.2063	11.3	11.5
Ta_S22380490	1.9	0.0622	6.1	7.6
Ta_S32602539	1.9	0.1995	3.5	4
Ta_S22365667	1.9	0.4685	4	4.4
contig_76	1.9	0.2885	9.1	10.1
Ta_S58697416	1.9	0.3324	24	25.9
contig_4213	1.9	0.3602	25.3	23.1
contig_3423	1.9	0.0587	13.4	18.3
Ta_S13139593	1.9	0.1433	3.3	4.8
Ta_S18011482	1.9	0.0382	5.7	7.3
contig_7154	1.9	0.0666	30.4	36.4
contig_5042	1.9	0.0489	12.8	17.1
Ta_S17987291	1.9	0.0571	3.6	4.6
Ta_S37770451	1.9	0.2331	4.2	5.1
contig_882	1.9	0.4769	428	515.8
contig_4020	1.9	0.0909	38.2	42.9
Ta_S52544936	1.9	0.2077	2.9	3.1
contig_2410	1.9	0.1005	26.7	30.3
Ta_S13175517	1.9	0.0764	77.5	82.9
Ta_S37748911	1.9	0.1698	3.4	3.8
Ta_S17975592	1.9	0.6949	3.7	3.3
contig_2808	1.9	0.139	13.7	16.1
contig_2951	1.9	0.3591	31.8	34.3
Ta_S19222829	1.9	0.1459	9.9	10.5
Ta_S58732266	1.9	0.1978	72.6	80.7
Ta_S52542593	1.9	0.1156	8.9	10.1
Ta_S17986790	1.9	0.265	4.5	4.3
contig_4211	1.9	0.1153	29.3	31.5
Ta_S58856382	1.9	0.1599	2	3
Ta_S16236369	1.9	0.3724	13.8	14.4
Ta_S26023429	1.9	0.1484	2.9	3.3
Ta_S58869506	1.9	0.4971	3.8	3.5
Ta_S22385099	1.9	0.0883	11.9	12.7
Ta_S12897201	1.9	0.0899	2.4	3.7
contig_2216	1.9	0.0569	57.9	68.9
Ta_S12899330	1.9	0.2982	2.7	3
Ta_S26026702	1.9	0.2134	12	20.4
Ta_S52544419	1.9	0.1869	2.6	3
Ta_S58852534	1.9	0.0476	5.3	6.8
Ta_S13046703	1.9	0.455	3.2	3.2
Ta_S58867226	1.9	0.1424	2.6	3.1
contig_3888	1.9	0.1141	22.3	26.5
contig_3021	1.9	0.6595	34.9	29.3
Ta_S32538568	1.9	0.2778	2.6	3.3
contig_5935	1.9	0.7252	6.7	6.1
contig_1713	1.9	0.6607	22.5	17.7
Ta_S16189954	1.9	0.1374	3.6	4.3
contig_4873	1.9	0.0849	18.8	22.2
Ta_S13130114	1.9	0.3668	20.1	21.2
Ta_S17984562	1.9	0.0837	3.1	3.9
contig_4088	1.9	0.3195	502.3	572.1
contig_5514	1.9	0.1167	17.9	19.9
Ta_S37770192	1.9	0.7097	8.9	6.8
Ta_S52545794	1.9	0.0246	43.5	48.6
Ta_S13178019	1.9	0.0802	21.8	23.7
contig_3776	1.9	0.0904	16.2	19.1
Ta_S22364658	1.9	0.1709	2.9	3.4
Ta_S58854038	1.9	0.0855	20	22.7
Ta_S17987925	1.9	0.0574	9.3	10.4
Ta_S32498566	1.9	0.7193	3.5	3.6
Ta_S58860336	1.9	0.2788	3.1	3.5
Ta_S58838640	1.9	0.8144	3.2	2.6
Ta_S58845676	1.9	0.3981	4.5	4.7
Ta_S58899470	1.9	0.0723	54.2	59
Ta_S12999885	1.9	0.0661	18.6	20.2
contig_5333	1.9	0.1567	7.9	10.2
Ta_S13112008	1.9	0.2362	13.6	14.4
contig_6193	1.9	0.6192	12.1	10.4
contig_3352	1.9	0.0955	11.7	15.3
Ta_S16233310	1.9	0.8839	9.6	7.5
Ta_S32671313	1.9	0.1597	5.5	5.8
Ta_S32569012	1.9	0.1754	13.7	21.2
Ta_S58842362	1.9	0.2487	4.2	4.7
contig_4091	1.9	0.1114	12.5	14.6
Ta_S13267574	1.9	0.4566	40.3	46.3
contig_3801	1.9	0.4408	31	31
Ta_S58842035	1.9	0.0425	13.8	17.3
contig_965	1.9	0.3714	22.4	28.1
Ta_S17985384	1.9	0.3852	14.2	17
contig_1254	1.9	0.1284	12.9	16.2
contig_1707	1.9	0.2427	21.7	21.7
contig_3282	1.9	0.0583	31.8	37
Ta_S15823991	1.9	0.3541	3.3	3.3
contig_2944	1.9	0.0935	33.9	37.4
Ta_S13118204	1.9	0.3209	5.5	6
contig_3299	1.9	0.3908	13	12.4
contig_4856	1.9	0.0805	25.4	29.2
Ta_S37828319	1.9	0.3861	4.1	4.1
Ta_S58848837	1.9	0.1513	2	3.2
Ta_S17986726	1.9	0.0967	4.2	4.9
contig_6707	1.9	0.7473	6	5.1
Ta_S59508318	1.9	0.16	3.6	3.7
Ta_S58885797	1.9	0.0508	3.5	4.9
contig_6465	1.9	0.277	13.7	15.2
Ta_S13118009	1.9	0.3371	3.8	4
Ta_S17972858	1.9	0.1319	5.7	6.3
Ta_S37811996	1.9	0.1962	2.2	3.5
Ta_S52541903	1.9	0.096	3.5	5.6
contig_6403	1.9	0.2015	21	20.5
contig_4882	1.9	0.1802	13	15.3
contig_84	1.9	0.3819	18.8	16.4
Ta_S17973031	1.9	0.056	10.7	12.7
Ta_S58860339	1.9	0.0663	7	7.9
contig_7125	1.9	0.1138	28.4	31.8
contig_2510	1.9	0.6246	16.3	13.2
contig_2408	1.9	0.599	10.8	9.2
Ta_S12966141	1.9	0.1753	12.4	12.5
contig_2698	1.9	0.0243	31.1	43
Ta_S58861342	1.9	0.0999	3.9	4.6
contig_2583	1.9	0.052	6.7	10
Ta_S32552664	1.9	0.4115	4.2	4
contig_1786	1.9	0.0649	50.6	61
contig_3673	1.9	0.0465	22.6	28.2
contig_1715	1.9	0.1419	16.8	18.8
Ta_S26026016	1.9	0.1445	6.2	6.6
contig_2311	1.9	0.4707	22.6	19.9
contig_6585	1.9	0.1226	23.4	34.2
contig_878	1.9	0.0526	14.8	18.4
contig_579	1.9	0.3088	16.1	16.5
Ta_S58867532	1.9	0.1171	2.4	3.5
contig_2523	1.9	0.0846	35	46
contig_1244	1.9	0.066	13.2	17
Ta_S12866514	1.9	0.2839	2.8	3.1
contig_4631	1.9	0.0737	11.2	14.3
Ta_S58860662	1.9	0.1461	3.9	4.3
Ta_S37852453	1.9	0.1816	11.4	12.3
Ta_S58845328	1.9	0.1606	2.5	3.9
Ta_S52541505	1.9	0.0163	13.7	15.5
Ta_S58862348	1.9	0.7541	3	2.5
Ta_S22364646	1.9	0.1648	2.7	3.9
Ta_S58887952	1.9	0.1027	1.9	3
Ta_S32606274	1.9	0.0401	35.3	42.7
Ta_S58883311	1.9	0.0262	9.7	12.1
contig_4959	1.9	0.0918	34.2	38.1
contig_2833	1.9	0.0665	18.6	23.3
Ta_S13143298	1.9	0.6579	3.3	3.2
contig_230	1.9	0.0875	21.1	23.8
contig_505	1.9	0.0909	39.6	42.9
contig_645	1.9	0.4119	15.6	13.7
contig_4360	1.9	0.319	18	17.4
contig_3013	1.9	0.2523	13.1	13.8
Ta_S58897772	1.9	0.3187	2.4	3.4
contig_4047	1.9	0.1327	12.6	21.1
Ta_S52542830	1.9	0.1274	3	3.6
Ta_S13047749	1.9	0.1671	6.1	6.6
Ta_S17989033	1.8	0.1912	3.9	4.1
Ta_S52541919	1.8	0.1629	4.3	4.7
Ta_S58860567	1.8	0.0227	5.6	6.6
Ta_S58840177	1.8	0.1027	4.6	5.4
Ta_S18008153	1.8	0.1193	8.9	12.1
Ta_S17983122	1.8	0.1321	6	6.8
Ta_S13239325	1.8	0.1645	4.6	6
Ta_S13268038	1.8	0.5177	18.7	21.6
contig_3549	1.8	0.0331	38.5	50.6
contig_5642	1.8	0.3281	36.5	37.7
Ta_S58839452	1.8	0.0382	8	9.9
Ta_S58841092	1.8	0.4091	5.7	5.5
Ta_S13040704	1.8	0.3995	6	6.4
Ta_S58861574	1.8	0.2899	4	3.8
contig_2617	1.8	0.0701	300.6	352.4
Ta_S16250812	1.8	0.1687	3.1	3.7
Ta_S16058278	1.8	0.1164	2.5	3.1
Ta_S17976714	1.8	0.1435	7.3	7.9
contig_5579	1.8	0.1517	56.6	60
Ta_S13138771	1.8	0.4814	8.6	7.9
contig_498	1.8	0.4194	10	10.5
Ta_S32634136	1.8	0.0994	4.6	5.5
contig_1312	1.8	0.1556	42.1	44.1
Ta_S32671929	1.8	0.0528	6.5	8.1
Ta_S58886147	1.8	0.176	4.1	4.3
Ta_S58857811	1.8	0.2843	58.6	59.9
Ta_S58889276	1.8	0.1061	16.7	17.8
contig_2723	1.8	0.0605	5.7	8.6
Ta_S13145932	1.8	0.5181	6.4	6.5
Ta_S32590741	1.8	0.4468	3.8	3.7
Ta_S16259908	1.8	0.2857	6.3	6.1
Ta_S37808759	1.8	0.2813	5.7	5.6
Ta_S58854963	1.8	0.1776	4.1	4.2
contig_4162	1.8	0.4037	5.9	7.9
Ta_S26023318	1.8	0.0876	5.6	6.3
Ta_S52544685	1.8	0.091	3.6	4.1
contig_1086	1.8	0.0943	25.8	28.1
Ta_S52542351	1.8	0.099	3.5	4.1
Ta_S13208722	1.8	0.6944	3.7	3.2
contig_572	1.8	0.2525	62.2	78.7
Ta_S58866579	1.8	0.0757	35.9	38
Ta_S26027862	1.8	0.0579	6.5	9.7
contig_5334	1.8	0.0585	15.6	19.2
Ta_S13267599	1.8	0.172	15.7	15.3
Ta_S26022690	1.8	0.2997	51.8	63.4
Ta_S12920463	1.8	0.1246	10.9	11.8
contig_717	1.8	0.2014	24.5	24.5
contig_3791	1.8	0.1693	16.9	19.2
contig_3150	1.8	0.3442	13	15.2
Ta_S17987852	1.8	0.2061	3.4	3.6
Ta_S58846083	1.8	0.3694	3.4	4.1
Ta_S58853567	1.8	0.456	6	5.5
contig_2744	1.8	0.318	54.3	48.4
Ta_S58862655	1.8	0.1476	21.9	22.3
Ta_S58870113	1.8	0.0605	41.5	45.5
Ta_S37806263	1.8	0.1123	3.7	4.7
Ta_S58888700	1.8	0.2486	6.7	6.5
contig_582	1.8	0.1865	12.4	14
Ta_S58849502	1.8	0.5884	3.4	3.1
Ta_S58857893	1.8	0.1132	4.3	6.1
contig_1497	1.8	0.1307	14.5	16
Ta_S22372246	1.8	0.0374	11.3	13.8
Ta_S58851102	1.8	0.1177	2.6	3
Ta_S58897676	1.8	0.0077	117.4	137.8
Ta_S58847986	1.8	0.5633	4.2	3.8
contig_3445	1.8	0.1564	192.2	193.6
Ta_S26028365	1.8	0.1653	3.7	4
Ta_S12902008	1.8	0.6248	3.1	3
contig_6009	1.8	0.1321	8.2	10.6
contig_143	1.8	0.0519	35.2	42.9
contig_1734	1.8	0.2147	17.9	17.4
contig_4495	1.8	0.0607	32.7	38.5
contig_6625	1.8	0.2782	17.1	16.6
Ta_S26027378	1.8	0.5714	3.9	3.7
Ta_S13133134	1.8	0.1424	39.1	38.5
Ta_S58866255	1.8	0.0972	7.9	8.4
contig_4143	1.8	0.1402	19.3	20.9
Ta_S13213597	1.8	0.3292	6.5	9.2
contig_180	1.8	0.1701	37.5	38.1
Ta_S26027014	1.8	0.0268	10.5	12.4
contig_1193	1.8	0.1272	735.2	968.3
contig_5086	1.8	0.1423	13.5	15.2
contig_3235	1.8	0.53	38.4	55.5
Ta_S58853042	1.8	0.1184	2.8	3.3
Ta_S58888406	1.8	0.2669	4.5	4.5
Ta_S22369286	1.8	0.3386	4.5	4.3
Ta_S58863925	1.8	0.2468	3.1	3.8
Ta_S37852566	1.8	0.1669	9.8	9.8
Ta_S37800837	1.8	0.1664	4.7	5.4
contig_1400	1.8	0.2962	33.5	31.7
Ta_S58844676	1.8	0.4591	2.5	3
Ta_S58861722	1.8	0.109	8.6	10.8
Ta_S18012548	1.8	0.1398	6.6	7
Ta_S58898069	1.8	0.0489	12.1	13.3
Ta_S32604917	1.8	0.0139	423.9	460.2
Ta_S13126425	1.8	0.099	10.7	11.7
Ta_S26027129	1.8	0.1066	4.2	4.8
Ta_S12897047	1.8	0.0652	5	6.6
Ta_S58842316	1.8	0.2444	31.7	30.2
Ta_S13000658	1.8	0.4353	4	3.7
Ta_S37807591	1.8	0.1235	6.7	7.6
Ta_S58889910	1.8	0.3388	2.9	3.1
Ta_S58902963	1.8	0.0355	3.3	4.3
Ta_S32670477	1.8	0.0122	51	61.8
Ta_S32589142	1.8	0.542	7.6	7.9
Ta_S52544032	1.8	0.2076	2.5	3.3
Ta_S26023344	1.8	0.1753	3.1	3.9
contig_983	1.8	0.1824	16.2	16.5
Ta_S17981807	1.8	0.4875	3.5	3.5
Ta_S58859918	1.8	0.1316	14.2	14.4
Ta_S32610430	1.8	0.0489	14.2	15.9
Ta_S58841872	1.8	0.6811	3.3	2.7
contig_3433	1.8	0.3851	46.8	44
contig_3978	1.8	0.0843	25.3	32.3
Ta_S58912363	1.8	0.2692	13	12.8
contig_3417	1.8	0.0531	16.2	22.2
Ta_S58847753	1.8	0.1599	8.8	10
contig_4177	1.8	0.4605	13.8	12.5
Ta_S24513061	1.8	0.4757	4	3.6
contig_267	1.8	0.3519	392.4	384.8
Ta_S37871209	1.8	0.3698	4.8	4.8
contig_2199	1.8	0.1784	16	16.7
Ta_S12870784	1.8	0.4176	3.3	3.1
Ta_S17988071	1.8	0.2317	2.8	3
Ta_S22391705	1.8	0.1388	3.5	4.2
Ta_S12902113	1.8	0.1282	9.6	11.2
contig_2385	1.8	0.044	51.1	63.2
contig_330	1.8	0.0734	54.9	62.9
Ta_S58894948	1.8	0.1323	4.1	4.6
Ta_S17972668	1.8	0.2071	3	4.6
Ta_S52546004	1.8	0.1284	16.6	16.5
contig_3825	1.8	0.091	31.3	34.4
Ta_S58862344	1.8	0.3344	3.5	3.4
Ta_S17987948	1.8	0.1572	4.6	4.9
Ta_S18007662	1.8	0.4174	2	3.4
Ta_S58858689	1.8	0.6933	2.7	3.1
contig_2942	1.8	0.3925	43	37.2
contig_2579	1.8	0.1751	24.3	24.8
Ta_S22373659	1.8	0.4076	4.3	4.6
contig_5008	1.8	0.3993	11.7	11.3
contig_2717	1.8	0.125	41.1	44.1
contig_4738	1.8	0.3787	13.6	13.6
Ta_S58847620	1.8	0.161	2.8	3.1
Ta_S58861102	1.8	0.0861	2.8	3.4
contig_6719	1.8	0.1209	11.7	14.5
Ta_S58862951	1.8	0.2946	6.3	6.7
Ta_S58899724	1.8	0.208	73	71.3
contig_761	1.8	0.1505	17.2	18.8
Ta_S12957451	1.8	0.6122	5.1	4
Ta_S37747746	1.8	0.0823	2.8	4
Ta_S58889253	1.8	0.1504	2.5	3
contig_396	1.8	0.1002	15.4	17.7
contig_3855	1.8	0.327	17	15.9
Ta_S17978945	1.8	0.3444	16.8	17.1
Ta_S37831221	1.8	0.4539	3	3
Ta_S58863843	1.8	0.3741	3.8	3.8
Ta_S22364780	1.8	0.0855	4.7	5.8
contig_4035	1.8	0.045	16.2	20.7
contig_5572	1.8	0.0409	25.8	33.4
Ta_S58892925	1.8	0.0123	49.9	56.8
contig_1202	1.8	0.1043	59.1	66
contig_2614	1.8	0.1262	28	29.7
Ta_S58856665	1.8	0.0816	4.9	6
contig_5462	1.8	0.4876	9.1	8.8
contig_161	1.8	0.1304	18.5	22.1
contig_3944	1.8	0.8112	19.3	14.4
Ta_S58893224	1.8	0.0265	491.7	503.9
contig_5509	1.8	0.1086	45.4	55.9
Ta_S32518913	1.8	0.1759	7.6	7.7
Ta_S58886008	1.8	0.0681	5.2	6.3
Ta_S13225923	1.8	0.3306	5.5	5.3
contig_3581	1.8	0.3363	19.5	17.7
contig_6079	1.8	0.174	55.5	54.9
Ta_S58897454	1.8	0.1717	2.9	3.4
contig_1332	1.8	0.1845	11	11.6
contig_5722	1.8	0.3148	10.3	10.2
contig_1618	1.8	0.2705	358.9	363.4
Ta_S58905884	1.8	0.0539	4.3	5.2
contig_6477	1.8	0.3178	35.6	36.9
Ta_S32613376	1.8	0.3674	4	4
Ta_S17888270	1.8	0.0071	28.9	34.8
Ta_S50388406	1.8	0.1232	10.5	11.1
Ta_S32621947	1.8	0.3153	12	11.1
Ta_S13151667	1.8	0.2761	4.4	5.1
Ta_S58845268	1.8	0.2368	5.6	6.4
Ta_S13223671	1.8	0.2615	7.8	8.1
Ta_S13238901	1.8	0.1903	2618.1	2537.4
Ta_S17972242	1.8	0.2573	4	4
contig_2428	1.8	0.1182	19.8	23.7
Ta_S58883907	1.8	0.3681	5.6	5.3
Ta_S58912246	1.8	0.589	9	7.7
Ta_S17977495	1.8	0.0552	5	6.6
Ta_S32434883	1.8	0.276	10.7	10
contig_5894	1.8	0.2167	47.5	48.6
contig_6678	1.8	0.4771	9	9
Ta_S58896606	1.8	0.1736	3.1	3.3
Ta_S58861749	1.8	0.1767	2.9	4.7
contig_6172	1.8	0.162	315.3	359.4
Ta_S37789406	1.8	0.1886	12.6	12.4
Ta_S37890758	1.8	0.5074	5.6	4.7
contig_4859	1.8	0.3409	24.8	24.5
Ta_S58912136	1.8	0.378	9.3	8.4
contig_424	1.8	0.1032	58.8	63.6
Ta_S16206664	1.8	0.0833	7.5	8.8
contig_7081	1.8	0.2749	46.8	44.1
Ta_S58891869	1.8	0.2022	4.5	5.1
contig_1045	1.8	0.2028	79.1	100.7
Ta_S58887318	1.8	0.1078	4.1	4.9
Ta_S58851518	1.8	0.5872	3.8	3.3
contig_5964	1.8	0.3367	124.1	122.9
Ta_S52542964	1.8	0.1375	4.4	4.5
Ta_S13242543	1.8	0.1906	4.3	5.2
Ta_S37808178	1.8	0.6779	3	2.5
Ta_S58857296	1.8	0.383	3.2	3.8
Ta_S32686975	1.8	0.165	4.1	4.7
contig_4311	1.8	0.3734	20.1	18.5
contig_293	1.8	0.1976	5.4	8.9
contig_1569	1.8	0.6454	9.9	10.5
Ta_S52545822	1.8	0.2863	13.2	14.9
contig_3928	1.8	0.063	76.5	87.9
Ta_S13180931	1.8	0.0721	7.8	9.5
Ta_S13118793	1.8	0.285	6	6.4
contig_3511	1.8	0.407	13.1	13.1
contig_2524	1.8	0.2283	42.9	42.3
Ta_S58903548	1.8	0.2467	75.9	75.6
Ta_S22381359	1.8	0.2042	2	3.1
contig_6849	1.8	0.1867	31	30.8
contig_4602	1.8	0.0876	11.1	17
Ta_S58891120	1.8	0.6033	3.3	2.9
contig_2069	1.8	0.2591	12.7	12.2
Ta_S58866369	1.8	0.3652	5.1	5.3
Ta_S58910700	1.8	0.4399	9.1	13.8
Ta_S17982365	1.8	0.1001	14.5	14.9
Ta_S37851430	1.8	0.3306	20	20.3
Ta_S58842306	1.8	0.4417	5.7	5.4
Ta_S52541197	1.8	0.2948	17.7	18
contig_4937	1.8	0.1908	17.1	18.1
contig_6081	1.8	0.295	20.7	18.9
Ta_S58844873	1.8	0.3376	8.7	8.4
contig_3179	1.8	0.266	34.1	31
contig_698	1.8	0.1669	32.2	32.9
Ta_S16259208	1.8	0.7253	51.5	44.5
Ta_S12927477	1.8	0.0163	66.6	75
Ta_S13151014	1.8	0.3358	9.4	10.5
Ta_S13058017	1.8	0.2568	3.4	3.7
Ta_S22365296	1.8	0.1875	3.1	3.5
Ta_S13134257	1.8	0.1586	3.5	4.3
Ta_S58852251	1.8	0.2191	3	3.7
contig_4095	1.8	0.0908	19.5	22.2
contig_29	1.8	0.2699	24.6	23.7
Ta_S17985880	1.8	0.1833	4.5	4.7
Ta_S58884974	1.8	0.3614	3.1	3.2
contig_1168	1.8	0.7147	10.6	9.4
Ta_S58892304	1.8	0.0954	2.7	3.3
contig_5212	1.8	0.0529	46.4	54.9
Ta_S52544920	1.8	0.0591	3.6	4.1
Ta_S12891430	1.8	0.1905	6.6	6.8
contig_2519	1.8	0.187	64.5	62.5
Ta_S13567741	1.8	0.5946	3.8	3.8
contig_5257	1.8	0.1572	59	73.1
Ta_S58852428	1.8	0.1602	6.4	7.1
Ta_S58845424	1.8	0.5766	4.2	3.7
Ta_S13140869	1.8	0.0779	32.9	34
Ta_S13241644	1.8	0.6087	11.6	9.7
contig_443	1.8	0.0699	30.8	36.2
contig_527	1.8	0.0887	27.1	31.4
contig_4547	1.8	0.5102	13.1	11.4
Ta_S12897762	1.8	0.4417	4.3	3.9
contig_2653	1.7	0.1135	32.8	34.9
contig_4113	1.7	0.2331	56.1	56.4
contig_6334	1.7	0.1904	234.6	227.2
Ta_S58853845	1.7	0.2331	5.4	6.4
contig_779	1.7	0.4666	14.2	14.2
contig_2461	1.7	0.0517	18.4	22.7
contig_5029	1.7	0.0566	31.6	36.6
Ta_S32528170	1.7	0.3073	36.6	38.3
contig_5939	1.7	0.1507	13.4	14.4
contig_3688	1.7	0.3394	15.1	15.4
contig_5342	1.7	0.4506	17.8	15.5
Ta_S52543399	1.7	0.0761	2.9	3.6
Ta_S58889037	1.7	0.6424	7	6.4
Ta_S17984948	1.7	0.1193	3	3.6
Ta_S58895673	1.7	0.0841	9.3	11.7
contig_283	1.7	0.3344	21.3	19.3
contig_4216	1.7	0.0355	17.1	25
contig_5513	1.7	0.2988	13	13
contig_7190	1.7	0.5988	16.1	12.9
contig_5673	1.7	0.2618	14.7	16.7
Ta_S58862227	1.7	0.1647	3.8	4.6
contig_6592	1.7	0.2064	27.1	25.8
Ta_S26022700	1.7	0.0601	12.3	13.2
Ta_S52544176	1.7	0.2441	13.9	12.7
contig_4654	1.7	0.6906	13.1	10.5
Ta_S58853139	1.7	0.1549	12	14
Ta_S12959904	1.7	0.2393	3.9	5.4
contig_416	1.7	0.0336	35.7	47.8
contig_3268	1.7	0.3168	12	11.4
contig_922	1.7	0.1943	35.6	34.4
Ta_S32591682	1.7	0.8205	4.4	3.2
Ta_S52541585	1.7	0.2311	12.9	14.2
Ta_S16263096	1.7	0.29	8	7.8
contig_6686	1.7	0.9659	11	7.6
Ta_S17989459	1.7	0.1281	7.3	7.5
Ta_S52543465	1.7	0.0931	21.8	21
Ta_S16204786	1.7	0.3959	4.2	4.5
Ta_S58697415	1.7	0.4114	20	19.2
contig_805	1.7	0.1461	26.5	27.8
contig_1488	1.7	0.216	127.3	123.9
Ta_S32676939	1.7	0.0858	1869.8	1835.4
Ta_S58866224	1.7	0.7444	3.1	2.6
Ta_S16209781	1.7	0.2307	13.4	12.4
contig_6112	1.7	0.2871	23.4	24.2
contig_5254	1.7	0.1922	26.8	27.3
Ta_S58856541	1.7	0.7134	4.3	3.2
contig_2858	1.7	0.0848	22.8	29.6
contig_3133	1.7	0.1117	31.3	34.9
contig_3659	1.7	0.2572	14.7	15.4
contig_2960	1.7	0.1539	21.5	22.9
contig_3879	1.7	0.197	11.7	13.3
Ta_S58499151	1.7	0.0169	25.4	29
contig_1039	1.7	0.2058	25.2	26.4
Ta_S16465202	1.7	0.3101	7.4	6.9
contig_3249	1.7	0.3436	284.2	275.5
Ta_S58865673	1.7	0.2315	9.8	9
contig_3184	1.7	0.0378	21	29.6
Ta_S13173129	1.7	0.2334	6.3	6.4
Ta_S50377159	1.7	0.8576	3.1	2.7
Ta_S22377778	1.7	0.1873	8.3	8.3
contig_637	1.7	0.2643	21	19.8
Ta_S58898650	1.7	0.3128	3.7	3.4
Ta_S12952142	1.7	0.5744	4.2	3.8
contig_472	1.7	0.1133	39.2	41.2
contig_5783	1.7	0.3084	17.6	17
contig_6138	1.7	0.0996	22.5	33.3
contig_2429	1.7	0.1772	27.8	29
Ta_S58850259	1.7	0.0622	11.7	12.9
contig_5456	1.7	0.2264	29.1	31.6
contig_4320	1.7	0.1734	16.1	18.4
Ta_S58890435	1.7	0.288	9.5	9.1
contig_5861	1.7	0.2588	20.9	20.5
Ta_S12917330	1.7	0.3631	9.4	8.4
Ta_S58855883	1.7	0.1834	6	7.8
contig_1518	1.7	0.1342	14.7	15.9
Ta_S58854076	1.7	0.2477	6.2	7.4
Ta_S32538866	1.7	0.3679	3.8	3.6
Ta_S37788341	1.7	0.5823	3.6	3.1
contig_2907	1.7	0.2266	33.9	33.9
Ta_S52544738	1.7	0.0701	7.7	8.1
Ta_S32686842	1.7	0.519	5	4.2
Ta_S52542656	1.7	0.1571	5.5	5.2
Ta_S52542076	1.7	0.0738	13.7	13.9
Ta_S22387406	1.7	0.2327	17.1	16.9
Ta_S58868020	1.7	0.1933	3.2	3.3
Ta_S22372901	1.7	0.1138	2.2	3
contig_4614	1.7	0.2494	14.3	13.8
Ta_S58894503	1.7	0.5179	5.4	4.5
contig_1958	1.7	0.3023	21.9	20
Ta_S37808025	1.7	0.1609	12.5	12.2
contig_2647	1.7	0.0812	33.1	39.6
Ta_S21611018	1.7	0.4753	6	6
contig_3565	1.7	0.1471	169.1	175
Ta_S13044274	1.7	0.2714	3.2	3.3
Ta_S17986207	1.7	0.3045	10.8	9.5
contig_5641	1.7	0.165	31.6	33
contig_4329	1.7	0.0595	17.3	21.6
contig_4608	1.7	0.0546	50.9	63.3
contig_3786	1.7	0.1046	11.8	15.1
contig_3848	1.7	0.1076	31.2	33.9
contig_2480	1.7	0.0587	14.1	19
contig_5711	1.7	0.0678	230.4	273.6
Ta_S37845056	1.7	0.27	23.1	36.6
contig_2310	1.7	0.2634	24.8	23.6
contig_620	1.7	0.2337	32.1	31.4
Ta_S58851973	1.7	0.2451	3.9	4.8
contig_3660	1.7	0.3217	40.4	34.3
contig_3748	1.7	0.2321	12	13.3
contig_4918	1.7	0.3236	210.1	261.6
contig_2774	1.7	0.1712	18.1	19.9
contig_4626	1.7	0.2201	264.5	265.5
Ta_S32666415	1.7	0.2226	5.4	5.6
Ta_S32506435	1.7	0.1489	9.6	9.8
Ta_S58861401	1.7	0.151	9.8	10.9
Ta_S58854235	1.7	0.316	3.2	2.9
Ta_S58857262	1.7	0.3099	12.5	11.4
contig_4365	1.7	0.2656	24.5	24.2
contig_5647	1.7	0.1558	50	49.6
Ta_S17885473	1.7	0.3791	8.2	10
contig_2947	1.7	0.1709	18.9	20.1
Ta_S52545131	1.7	0.0202	56.5	58.6
Ta_S13117783	1.7	0.2959	3.7	4
Ta_S17988092	1.7	0.1836	7.4	7.3
Ta_S37902754	1.7	0.7741	21.9	19.4
Ta_S13146040	1.7	0.5458	8.2	7.1
Ta_S37913358	1.7	0.6346	3.5	2.9
contig_3288	1.7	0.2433	23	21.7
Ta_S50389165	1.7	0.0911	14.3	15.7
contig_3655	1.7	0.2503	7.6	8.8
contig_2863	1.7	0.4873	31.3	29.7
Ta_S32544702	1.7	0.2517	2.9	3.1
Ta_S22377863	1.7	0.095	52.1	61.4
Ta_S16199811	1.7	0.1161	5.6	6.4
contig_658	1.7	0.1414	292.7	303.6
contig_334	1.7	0.1055	31.7	34.2
contig_459	1.7	0.1712	45.8	46.7
Ta_S26026712	1.7	0.2765	3.2	3.2
Ta_S58856821	1.7	0.2978	13.2	12.5
contig_358	1.7	0.1151	39	41.6
contig_4664	1.7	0.2878	17.2	16.3
Ta_S13219622	1.7	0.162	14.1	16.4
Ta_S58853239	1.7	0.1724	6.2	8.2
contig_702	1.7	0.0766	14	18.4
Ta_S58847850	1.7	0.1288	327.4	342
Ta_S17898772	1.7	0.0575	70.5	70.2
contig_4632	1.7	0.4944	22	20.7
contig_4449	1.7	0.4838	43.4	43.9
Ta_S58850322	1.7	0.4882	4.7	4.3
contig_5247	1.7	0.1356	24.8	27.1
Ta_S58908181	1.7	0.0818	6.6	8.5
contig_3588	1.7	0.2085	24.4	24.4
Ta_S58866926	1.7	0.0651	63.5	67.1
Ta_S26026051	1.7	0.2704	9.8	9.2
Ta_S52543613	1.7	0.0698	6	6.5
Ta_S22391000	1.7	0.2885	5.3	5.2
contig_4084	1.7	0.361	25.1	24.3
contig_5277	1.7	0.3041	21.1	19.8
Ta_S58864095	1.7	0.1923	4.5	4.5
Ta_S13166083	1.7	0.1241	24.6	25.2
contig_5325	1.7	0.3525	1479.4	1646.4
Ta_S52541285	1.7	0.0737	12.3	13.2
Ta_S52544174	1.7	0.1828	3.6	3.6
Ta_S58882775	1.7	0.216	3.1	3.5
Ta_S26025138	1.7	0.3001	4.9	4.6
Ta_S16222374	1.7	0.113	7.4	8.3
contig_2186	1.7	0.1438	24.6	25.7
Ta_S16195610	1.7	0.3066	3.7	3.7
Ta_S19225096	1.7	0.1687	3.5	4.1
contig_4975	1.7	0.6579	12.2	9.4
Ta_S16258320	1.7	0.094	11.9	12.9
Ta_S13049041	1.7	0.6743	5.9	4.8
Ta_S50901863	1.7	0.2255	12.9	12.3
Ta_S37751689	1.7	0.1669	18.3	17.3
Ta_S32532424	1.7	0.434	696.7	719
Ta_S17972628	1.7	0.3441	4.2	3.9
Ta_S12929559	1.7	0.1098	13.6	15.2
contig_231	1.7	0.5351	9.4	7.8
Ta_S12899978	1.7	0.0925	1394.5	1350.1
Ta_S58840851	1.7	0.7159	3.6	2.9
Ta_S58892465	1.7	0.3071	3.1	3.1
Ta_S32519941	1.7	0.0744	19	20.1
contig_881	1.7	0.169	260.6	258.1
contig_3186	1.7	0.1289	48.3	50.6
contig_3442	1.7	0.25	39.5	35.7
Ta_S58883379	1.7	0.0385	21.5	22.4
Ta_S58901079	1.7	0.4484	3.5	4.5
contig_6354	1.7	0.4639	54.4	51.9
Ta_S58853343	1.7	0.3459	8.6	8.3
Ta_S58862350	1.7	0.1729	6.5	6.4
contig_5077	1.7	0.2297	24.8	24.5
contig_1162	1.7	0.1964	18.7	19
contig_872	1.7	0.1943	46.8	45.8
Ta_S52541164	1.7	0.2394	2.9	3
contig_1699	1.7	0.0781	39.5	46.1
Ta_S52545342	1.7	0.1407	55.8	53.8
Ta_S32681234	1.7	0.3911	2.9	3.3
Ta_S32564630	1.7	0.4789	4.1	3.9
Ta_S12931347	1.7	0.5481	3.1	3
Ta_S58853903	1.7	0.4041	3.5	3.2
contig_2616	1.7	0.1087	56.2	61
Ta_S58894272	1.7	0.4139	6.9	7.7
Ta_S12930008	1.7	0.0404	20.8	23.9
Ta_S58882420	1.7	0.3218	3.8	3.8
contig_6609	1.7	0.0773	17.6	21.5
contig_4455	1.7	0.2426	23.1	25
Ta_S26027388	1.7	0.2666	3	3
contig_3271	1.7	0.1354	33.3	40.8
contig_1752	1.7	0.5679	73.8	84.3
contig_5115	1.7	0.1904	314.4	315.8
Ta_S58865806	1.7	0.1269	3.1	3.6
Ta_S16057900	1.7	0.4254	3.6	3.2
Ta_S52541956	1.7	0.4484	5.4	4.9
Ta_S13179688	1.7	0.7172	4.4	4.7
Ta_S58843977	1.7	0.928	23.5	16.4
Ta_S58854450	1.7	0.2327	4.9	4.6
Ta_S58890923	1.7	0.2325	5.2	5.8
contig_4007	1.7	0.3848	16.2	15.2
Ta_S22391015	1.7	0.3015	3.9	3.8
Ta_S17977327	1.7	0.0925	6.6	7.4
contig_1940	1.7	0.1627	20.5	21.8
Ta_S58882227	1.7	0.4313	3.2	3.5
Ta_S58857932	1.7	0.3803	3	3
Ta_S18012647	1.7	0.2754	5.6	5.3
contig_723	1.7	0.3237	100.5	115.4
Ta_S58867287	1.7	0.4181	17	14.3
contig_3999	1.7	0.5314	16.5	13.8
Ta_S58884816	1.7	0.2184	5	5.5
Ta_S58867820	1.7	0.1829	8.4	8
Ta_S32590559	1.7	0.0803	39.2	38.8
Ta_S13133855	1.7	0.1718	16.5	15.9
Ta_S22379018	1.7	0.0929	6.3	7.2
Ta_S16057977	1.7	0.3709	3.3	3.3
contig_5461	1.7	0.4051	26.5	22.9
Ta_S37774706	1.7	0.3828	3.4	3.4
contig_918	1.7	0.2638	29.7	27.7
Ta_S58845617	1.7	0.3137	9.1	9.3
Ta_S32619716	1.7	0.1285	14.2	14.5
Ta_S32509856	1.7	0.1718	21.7	21.1
Ta_S13028677	1.7	0.778	3.5	2.6
Ta_S58911890	1.7	0.0749	64.2	66.6
contig_2114	1.7	0.1475	40.5	42.3
contig_6468	1.7	0.2642	21.3	20.5
Ta_S58863441	1.7	0.1868	3.9	4.1
Ta_S58895116	1.7	0.0882	1641.9	1647.1
contig_2098	1.7	0.2715	34	32.9
contig_6583	1.7	0.321	32.1	31.7
Ta_S52543835	1.7	0.284	3.3	3.1
contig_5249	1.7	0.3817	15.9	14.2
Ta_S58901293	1.7	0.078	4.1	5.2
contig_6687	1.7	0.4536	12.8	11.4
contig_1119	1.7	0.204	23.4	23.4
Ta_S37808457	1.7	0.404	17.5	27.4
Ta_S58866576	1.7	0.1329	7.2	7.1
contig_4207	1.7	0.1172	14.2	16.5
contig_3568	1.7	0.1349	23.1	24.5
Ta_S58851144	1.7	0.2704	10.7	10.9
contig_2740	1.7	0.3828	36.7	33.3
Ta_S32623823	1.7	0.3104	6.7	6.3
Ta_S58864276	1.7	0.1072	7.3	7.7
Ta_S26025073	1.7	0.1348	20.7	20
Ta_S17887163	1.7	0.7419	5.2	4.4
contig_4200	1.7	0.0878	15.3	19.8
contig_2626	1.7	0.1949	19.6	20.7
contig_466	1.7	0.2381	4.2	5
contig_3739	1.7	0.2429	67.1	63.4
contig_1466	1.7	0.3492	34.6	32.7
contig_4747	1.7	0.2334	26	25.2
Ta_S52545058	1.7	0.3939	5.6	5.1
Ta_S58901612	1.7	0.0652	5.3	5.9
Ta_S13032635	1.7	0.089	3.8	4.8
Ta_S32634985	1.7	0.2473	2.5	3.4
Ta_S37845307	1.7	0.3065	8.4	8.2
Ta_S58854108	1.7	0.6085	4.6	4.3
Ta_S32547565	1.7	0.4815	8.5	7.1
contig_2758	1.7	0.1485	35.7	41.4
contig_1802	1.7	0.2003	61.5	61.5
contig_742	1.7	0.5722	3.5	3.7
Ta_S37917454	1.7	0.1186	5.1	5.9
Ta_S58853002	1.7	0.3931	5.2	5.6
Ta_S37884990	1.7	0.6404	20.5	18.5
contig_4009	1.7	0.1466	63.1	65.6
contig_4943	1.7	0.1626	32.2	32.6
Ta_S13143260	1.7	0.3373	4.5	4.5
contig_3727	1.7	0.1757	21.3	24.4
contig_4993	1.7	0.1433	13.2	15.9
Ta_S22370931	1.7	0.1088	8.3	10.6
Ta_S52543341	1.7	0.1766	4	4.2
Ta_S58882466	1.7	0.4501	2.9	3.1
contig_4073	1.7	0.2176	27.9	27.4
contig_1994	1.7	0.215	47.1	60.4
Ta_S16226788	1.7	0.1732	52.4	49.7
contig_3932	1.7	0.1147	53.6	57.4
Ta_S26026350	1.7	0.0223	159.2	166.3
Ta_S26019206	1.7	0.1197	25.3	30.1
contig_6007	1.7	0.3832	8.9	8.5
contig_2520	1.7	0.1544	25.3	26.8
contig_2813	1.7	0.2176	16.6	16.2
contig_4067	1.7	0.5693	18.8	16.8
Ta_S17888699	1.7	0.2138	9.3	8.8
contig_3995	1.7	0.4868	23	19.4
Ta_S17512386	1.7	0.3774	708.2	634.2
Ta_S58867247	1.7	0.1207	11.6	13.3
Ta_S19133019	1.7	0.2532	4	4
Ta_S58889438	1.7	0.2235	6.5	6.7
contig_2556	1.7	0.4507	7.7	7.7
Ta_S58882329	1.7	0.3145	4.6	4.4
Ta_S22378040	1.7	0.7537	4.2	3.3
contig_6644	1.7	0.4562	32.4	28.2
Ta_S13022660	1.7	0.2851	4.9	4.7
Ta_S58861331	1.7	0.085	5.7	6.2
Ta_S17889111	1.7	0.165	7.4	7.4
Ta_S58853656	1.7	0.1738	8.3	8.2
Ta_S18012303	1.7	0.1783	6.8	6.8
Ta_S16191923	1.7	0.3162	7.4	7.1
Ta_S58840467	1.7	0.2389	28.2	39
Ta_S13206666	1.7	0.2208	17.6	16.2
Ta_S13210915	1.7	0.2128	9.9	10.6
Ta_S58853493	1.7	0.2517	4.3	4.4
Ta_S37807292	1.7	0.6477	14.5	15.4
Ta_S22381689	1.7	0.1807	4.8	5.1
Ta_S32635605	1.7	0.471	6.6	5.7
contig_4723	1.6	0.2515	26.1	24.8
Ta_S22389521	1.6	0.1693	4236	4526
Ta_S22378969	1.6	0.1741	14.9	13.9
contig_5800	1.6	0.3061	12.3	12.3
contig_809	1.6	0.2995	25.1	25.6
contig_1343	1.6	0.3037	12	12.2
contig_4585	1.6	0.1652	48.5	50
Ta_S22367375	1.6	0.2647	3.3	3.3
Ta_S58846445	1.6	0.5788	5.3	4.5
Ta_S37831463	1.6	0.3094	18	16
contig_2977	1.6	0.3174	20.2	18.5
Ta_S12964558	1.6	0.2741	10.3	10.1
Ta_S58896608	1.6	0.2185	7.2	6.7
Ta_S13136902	1.6	0.3798	3.2	3.1
contig_4295	1.6	0.2369	11.2	12.1
Ta_S58903937	1.6	0.1665	15	14
Ta_S37918023	1.6	0.1596	4.5	4.9
Ta_S22390458	1.6	0.3027	8.3	7.3
Ta_S37831460	1.6	0.3109	11.4	10.6
Ta_S58849894	1.6	1	4.1	2.7
contig_2149	1.6	0.0975	257	287.1
Ta_S58840892	1.6	0.1332	8.9	10.2
Ta_S58846282	1.6	0.5716	6.8	8.1
Ta_S58838429	1.6	0.1789	9.5	13.3
contig_1578	1.6	0.4541	9.8	8.8
Ta_S58884428	1.6	0.3715	6	6.4
Ta_S58886343	1.6	0.3048	3	2.9
contig_3883	1.6	0.4795	30.1	30.7
Ta_S26027538	1.6	0.1699	7.2	7.2
Ta_S26024277	1.6	0.4769	6.4	6.8
Ta_S58890469	1.6	0.809	10.7	9.1
Ta_S37908394	1.6	0.3573	5.5	5.5
contig_1999	1.6	0.1331	148.8	161.9
Ta_S13025749	1.6	0.1606	6.1	6.5
contig_1558	1.6	0.5072	20	16.2
contig_5508	1.6	0.2147	52.4	49.8
Ta_S58865874	1.6	0.1145	13.2	15.3
contig_1529	1.6	0.3638	12.2	11.3
contig_5059	1.6	0.3603	7.3	7.5
Ta_S52541753	1.6	0.1142	8.1	8
Ta_S17989721	1.6	0.1812	25.3	22.8
contig_1860	1.6	0.0783	7.5	9.9
contig_6571	1.6	0.1452	18.2	19.8
Ta_S58863113	1.6	0.4943	4.1	4.1
contig_1434	1.6	0.1832	127.2	132.3
Ta_S26024836	1.6	0.1853	6.1	6
contig_5591	1.6	0.0957	19.5	22.9
Ta_S13021020	1.6	0.7161	3.8	3.1
contig_7050	1.6	0.393	16.6	14.8
contig_2173	1.6	0.3417	41.5	65.3
contig_2888	1.6	0.1574	96.5	98.5
Ta_S13146412	1.6	0.71	6.1	5.6
contig_6676	1.6	0.1464	7.3	9.7
Ta_S13158594	1.6	0.1279	114.8	114.1
Ta_S58844057	1.6	0.2848	8.8	7.9
contig_3467	1.6	0.4636	25.9	21.5
Ta_S13132449	1.6	0.4172	4.7	4.7
contig_1615	1.6	0.2014	364	374
Ta_S58845780	1.6	0.4958	8.3	7.6
Ta_S12902212	1.6	0.259	3.6	3.7
contig_2502	1.6	0.3113	11.8	12.4
Ta_S58860281	1.6	0.2597	4.3	3.9
contig_2773	1.6	0.1735	19.4	19.5
Ta_S13234286	1.6	0.2139	12	11.7
Ta_S32618257	1.6	0.2381	8.3	8.3
contig_3078	1.6	0.4686	16.9	14.4
Ta_S17512393	1.6	0.3604	207.7	182.1
contig_1862	1.6	0.1175	14.5	16.6
contig_6251	1.6	0.7182	13	9.7
contig_7108	1.6	0.5575	52.4	45.5
contig_1151	1.6	0.324	20.5	18.7
Ta_S24513418	1.6	0.3236	4.7	4.6
Ta_S12965887	1.6	0.1895	8	8.7
Ta_S52544150	1.6	0.2873	6.3	6.1
Ta_S52544195	1.6	0.1101	10	10.6
Ta_S26027865	1.6	0.1479	5.3	5.6
Ta_S32565631	1.6	0.3263	6.5	6.1
contig_1397	1.6	0.2988	16.3	15.6
Ta_S58893559	1.6	0.2827	14.7	15.6
Ta_S52543667	1.6	0.0766	9.9	10.1
Ta_S58843855	1.6	0.1439	4.4	4.7
Ta_S17887975	1.6	0.1779	5.8	5.8
contig_4154	1.6	0.5074	22	20.9
Ta_S22382384	1.6	0.3118	3.7	3.6
contig_2649	1.6	0.6235	25.3	20.7
contig_4643	1.6	0.0948	20.5	24.7
Ta_S58842772	1.6	0.2717	11.3	11.1
contig_4714	1.6	0.1328	24.3	26
Ta_S58860881	1.6	0.6563	3.4	2.7
Ta_S13036309	1.6	0.2264	4.7	5.2
Ta_S58853234	1.6	0.1295	5	6
Ta_S58846700	1.6	0.3296	5.8	6
Ta_S22389342	1.6	0.6613	4.8	3.6
Ta_S58861657	1.6	0.2905	3.5	3.9
contig_5352	1.6	0.7526	139.5	118.5
contig_6423	1.6	0.6062	12.6	12.6
Ta_S52543393	1.6	0.1903	5.3	5
Ta_S52544586	1.6	0.1352	4	4
Ta_S58860926	1.6	0.121	6.7	6.7
contig_1535	1.6	0.1492	451.2	464.7
contig_5798	1.6	0.3005	11.7	11.3
Ta_S58891702	1.6	0.3177	6.1	6.1
Ta_S18012135	1.6	0.0692	49.6	48.6
Ta_S37752163	1.6	0.4371	10.9	9.3
Ta_S26028026	1.6	0.4523	3.5	3.8
Ta_S58848627	1.6	0.2115	6.2	6.1
Ta_S22370445	1.6	0.3575	3.2	3.1
Ta_S58888304	1.6	0.1184	6.2	6.9
contig_6259	1.6	0.3931	44.8	39.1
Ta_S37765400	1.6	0.2552	7.9	7.7
contig_3558	1.6	0.2724	14.5	15.8
contig_1508	1.6	0.2549	15.2	15.4
Ta_S22372887	1.6	0.1374	5.2	5.8
contig_6084	1.6	0.3146	65	62.3
Ta_S52541121	1.6	0.1778	3.4	3.6
Ta_S26028081	1.6	0.3784	3.2	3
Ta_S13153382	1.6	0.5135	5	4.8
Ta_S58851825	1.6	0.1959	3.5	3.8
Ta_S58868473	1.6	0.381	3	3
contig_799	1.6	0.4571	1631.5	1554
[truncated: 21,218 more rows]
